# Supplementary material for: The genetic basis of natural variation in mushroom body size in Drosophila melanogaster
Source: Nat Commun. 2015 Dec 11;6:10115. doi: 10.1038/ncomms10115 (PMC4682101; doi:10.1038/ncomms10115)
Supplement: Supplementary Data 1 — Percentage of gross MB phenotypes observed in the 40 DGRP lines [file ncomms10115-s1.xlsx]

## Sheet: S1
Supplementary Data 1: Percentage of gross MB phenotypes observed in the 40 DGRP lines
Genotype	α lobe				β lobe
	thin	short	missing	abnormal	thin	short	missing	fusion	abnormal
DGRP-208	0	0	0	0	0	0	5	0	0
DGRP-301	0	0	0	0	5	0	5	10	0
DGRP-303	0	0	0	0	0	0	5	10	25
DGRP-304	0	0	0	0	0	0	0	15	0
DGRP-306	0	0	5	0	0	0	0	5	0
DGRP-307	0	0	5	0	0	0	0	0	0
DGRP-313	0	0	0	0	0	0	5	0	0
DGRP-315	0	0	0	0	0	0	0	0	0
DGRP-324	0	0	5	0	0	0	35	0	0
DGRP-335	0	0	0	0	0	0	0	15	0
DGRP-357	0	0	0	0	5	0	0	0	0
DGRP-358	0	0	0	0	0	0	0	0	0
DGRP-360	0	0	0	0	0	0	0	0	0
DGRP-362	0	0	0	0	5	0	0	0	0
DGRP-365	0	0	0	0	0	0	0	5	0
DGRP-375	0	0	0	0	0	5	0	5	0
DGRP-379	0	0	0	0	0	0	0	0	0
DGRP-380	0	5	0	0	0	0	5	0	0
DGRP-391	0	0	0	0	0	0	0	10	0
DGRP-399	0	0	15	0	0	0	0	10	5
DGRP-427	0	0	5	0	0	5	5	0	0
DGRP-437	0	0	0	0	0	0	0	0	0
DGRP-486	0	0	5	0	0	0	0	0	0
DGRP-514	0	0	0	0	0	0	0	0	0
DGRP-517	0	0	30	0	5	0	5	0	0
DGRP-555	0	0	5	0	0	0	0	0	0
DGRP-639	100	0	0	0	100	0	0	0	0
DGRP-705	0	0	20	0	0	0	0	10	0
DGRP-707	0	0	0	25	0	0	0	0	0
DGRP-712	0	0	0	0	0	0	0	0	0
DGRP-714	0	5	0	0	0	0	0	0	0
DGRP-730	0	0	5	0	0	0	0	30	0
DGRP-732	0	0	0	0	0	0	0	0	0
DGRP-765	5	0	15	0	0	0	0	0	0
DGRP-774	0	0	0	0	0	0	0	0	0
DGRP-786	0	0	15	0	0	0	0	0	0
DGRP-799	0	0	60	0	5	0	30	0	0
DGRP-820	0	0	0	0	0	0	0	5	0
DGRP-852	0	0	40	0	0	0	0	0	0
DGRP-859	0	0	0	0	0	0	0	65	0
