# Supplementary material for: The genetic basis of natural variation in mushroom body size in Drosophila melanogaster
Source: Nat Commun. 2015 Dec 11;6:10115. doi: 10.1038/ncomms10115 (PMC4682101; doi:10.1038/ncomms10115)
Supplement: Supplementary Data 2 — ANOVAs of mushroom body traits. [file ncomms10115-s2.xlsx]

## Sheet: S2
Supplementary Data 2. ANOVAs of mushroom body traits.
Trait	Source of Variation	df	MS	F	P	σ2	H2
α Length	Line	39	515.32	24.17	<0.0001	12.457	0.274
	Hemisphere	1	9.22	0.43	0.51	0
	Line × Hemisphere	39	21.32	0.64	0.96	0
	Error	1480	33.41			33.083
β Length	Line	39	68.69	7.67	<0.0001	1.484	0.123
	Hemisphere	1	10.77	1.2	0.28	0
	Line × Hemisphere	39	8.96	0.85	0.74	0
	Error	1509	10.58			10.538
α Width	Line	39	30.65	32.61	<0.0001	0.764	0.376
	Hemisphere	1	0.01	0.01	0.93	0
	Line × Hemisphere	39	0.94	0.74	0.88	0
	Error	1480	1.28			1.266
β Width	Line	39	32.6	30.14	<0.0001	0.786	0.313
	Hemisphere	1	1.98	1.83	0.18	0
	Line × Hemisphere	39	1.08	0.62	0.97	0
	Error	1509	1.74			1.727
df: degrees of freedom; MS: Type III mean squares x 104; F: F ratio test; P: P-value; σ2: variance component x 104; H2: broad sense heritability.s
