# Supplementary material for: The genetic basis of natural variation in mushroom body size in Drosophila melanogaster
Source: Nat Commun. 2015 Dec 11;6:10115. doi: 10.1038/ncomms10115 (PMC4682101; doi:10.1038/ncomms10115)
Supplement: Supplementary Data 3 — Correlation between the analyzed MB traits in the 40 DGRP lines (Pearson's correlation coefficient) [file ncomms10115-s3.xlsx]

## Sheet: S3
Supplementary Data 3: Correlation between the analyzed MB traits in the 40 DGRP lines (Pearson's correlation coefficient)
Correlated MB traits	r	R²	P-value
α length - β length	0.469	0.22	0.002
α width - β width	0.848	0.72	5.26e-12
α length - α width	0.703	0.49	4.25e-07
β length - β width	0.567	0.32	0.0001
α length - β width	0.618	0.38	2.12e-05
β length - α width	0.335	0.11	0.035
