# Supplementary material for: The genetic basis of natural variation in mushroom body size in Drosophila melanogaster
Source: Nat Commun. 2015 Dec 11;6:10115. doi: 10.1038/ncomms10115 (PMC4682101; doi:10.1038/ncomms10115)
Supplement: Supplementary Data 4 — Correlation between the analyzed MB traits and different behaviors in the 40 DGRP lines (Pearson's correlation coefficient) [file ncomms10115-s4.xlsx]

## Sheet: S4
Supplementary Data 4: Correlation between the analyzed MB traits and different behaviors in the 40 DGRP lines (Pearson's correlation coefficient)
Behavior (sex)	MB trait
	α lobe Length			β lobe length			α lobe width			β lobe width
	r	R²	p	r	R²	p	r	R²	p	r	R²	p
Aggression (Male)	-0.41	0.168	0.009	-0.268	0.072	0.095	-0.193	0.037	0.232	-0.277	0.077	0.084
Mating (Pooled sexes)	-0.195	0.038	0.228	-0.145	0.021	0.373	-0.194	0.037	0.232	-0.221	0.049	0.171
Fitness (Pooled sexes)	-0.005	0	0.978	-0.25	0.062	0.12	-0.016	0	0.925	-0.322	0.103	0.042
Locomotion (Male )	-0.085	0.007	0.602	-0.109	0.012	0.503	0.044	0.002	0.787	-0.034	0.001	0.834
Alcohol 1 (Male )	0.153	0.023	0.348	0.216	0.047	0.181	0.016	0	0.92	0.035	0.001	0.831
Starvation (Male )	0	0	0.998	0.043	0.002	0.793	0.001	0	0.994	0.064	0.004	0.695
Lifespan (Male )	0.056	0.003	0.733	-0.013	0	0.939	-0.125	0.016	0.442	-0.026	0.001	0.874
Alcohol 2 (Male )	0.174	0.03	0.282	0.304	0.092	0.055	0.109	0.012	0.501	0.176	0.031	0.278
Alc Scaled Tolerance (Male )	-0.05	0.003	0.759	0.099	0.01	0.544	0.096	0.009	0.554	0.175	0.03	0.281
Chill Coma (Male )	-0.044	0.002	0.789	-0.158	0.025	0.331	-0.034	0.001	0.554	-0.04	0.002	0.807
Activity/Waking Minute (Male )	0.026	0.001	0.871	-0.049	0.002	0.765	0.157	0.025	0.335	0.048	0.002	0.77
Day Sleep Time (Male )	-0.113	0.013	0.489	0.041	0.002	0.803	-0.192	0.037	0.236	-0.124	0.015	0.446
Night Sleep Time (Male )	-0.04	0.002	0.806	-0.323	0.105	0.044	-0.081	0.007	0.619	-0.147	0.022	0.365
Day Bout Number (Male )	-0.131	0.017	0.421	-0.115	0.013	0.479	-0.315	0.099	0.047	-0.262	0.069	0.102
Night Bout Number (Male )	-0.038	0.001	0.818	-0.361	0.13	0.023	0.015	0	0.926	-0.009	0	0.955
