# Supplementary material for: The genetic basis of natural variation in mushroom body size in Drosophila melanogaster
Source: Nat Commun. 2015 Dec 11;6:10115. doi: 10.1038/ncomms10115 (PMC4682101; doi:10.1038/ncomms10115)
Supplement: Supplementary Data 5 — GWA analyses of mushroom body morphological variation [file ncomms10115-s5.xlsx]

## Sheet: S5
Supplementary Data 5: GWA analyses of mushroom body morphological variation											37.6417
											62.3583
Associated MB trait	Position	PROB	Chrs	Ref	Alt	Location	Gene symbol	FlyBase ID	Annotation symbol	GO biological process	GO molecular function
α lobe length	5613448	6.9151e-06	2L	C	T	intron	CG14010	FBgn0031725	CG14010	-	-
α lobe length	6142156	8.33294e-06	2L	A	C	synonymous	CG13991	FBgn0031785	CG13991	-	serine-type peptidase activity
α lobe length	7564375	3.42477e-06	2L	C	G	intronic	Rapgap1	FBgn0085403	CG34374	-	-
α lobe length	7824249	2.80678e-06	2L	A	G	synonymous	CG7115	FBgn0027515	CG7115	protein dephosphorylation; cell adhesion; regulation of cell shape	protein serine/threonine phosphatase activity
α lobe length	7824318	6.18406e-06	2L	A	G	synonymous	CG7115	FBgn0027515	CG7115
α lobe length	7824403	3.98645e-06	2L	A	T	intronic	CG7115	FBgn0027515	CG7115
α lobe length	8179246	8.79506e-06	2L	C	T	synonymous	piezo	FBgn0264953	CG44122	mechanosensory behavior; cellular response to mechanical stimulus	mechanically-gated ion channel activity
α lobe length	8179360	8.79506e-06	2L	C	A	synonymous	piezo	FBgn0264953	CG44122
α lobe length	8179381	8.79506e-06	2L	G	A	synonymous	piezo	FBgn0264953	CG44122
α lobe length	10294252	4.87504e-06	2L	G	T	intronic	Hand	FBgn0032209	CG18144	embryonic heart tube development; larval heart development; negative regulation of apoptotic process; hemopoiesis ; positive regulation of transcription elongation from RNA polymerase II promoter	sequence-specific DNA binding transcription factor activity ;RNA polymerase II core promoter proximal region sequence-specific DNA binding transcription factor activity involved in positive regulation of transcription
α lobe length	10439905	5.49244e-06	2L	C	G	intronic	CG13142	FBgn0032251	CG13142	-	-
α lobe length	11173865	3.77728e-06	2L	G	A	intronic	Ca-beta	FBgn0259822	CG42403	regulation of calcium ion transport via voltage-gated calcium channel activity ;	voltage-gated calcium channel activity
α lobe length	12187032	2.3239e-06	2L	A	T	intronic	aret	FBgn0000114	CG31762	spermatid development; germarium-derived female germ-line cyst formation; germ-line stem cell division; mRNA polyadenylation ; negative regulation of oskar mRNA translation ; regulation of alternative nuclear mRNA splicing, via spliceosome ;oogenesis ; positive regulation of exit from mitosis ; germ cell development ; inter-male aggressive behavior ; imaginal disc-derived wing morphogenesis	mRNA binding ; mRNA 3'-UTR binding
α lobe length	12645397	5.5261e-06	2L	C	A	intronic	Ref2	FBgn0032439	CG17031	mRNA export from nucleus	mRNA binding; nucleic acid binding
α lobe length	13240518	6.25804e-07	2L	G	A	missense	CG5945	FBgn0032494	CG5945	-	-
α lobe length	13908168	2.66371e-07	2L	T	G	synonymous	Ance	FBgn0012037	CG8827	sperm individualization; spermatid nucleus differentiation; metamorphosis; response to symbiotic bacterium; proteolysis	zinc ion binding ; peptidyl-dipeptidase activity; metallopeptidase activity
α lobe length	14156834	7.59476e-06	2L	A	T	intronic	CG17341	FBgn0028906	CG17341	-	-
α lobe length	16563146	3.29266e-06	2L	G	C	intronic	CG42389	FBgn0259735	CG42389	-	-
α lobe length	6587171	8.33294e-06	2R	C	T	intronic	stan	FBgn0024836	CG11895	establishment of planar polarity; axonogenesis; dendrite development; segment polarity determination; calcium-dependent cell-cell adhesion; dendrite morphogenesis; establishment of ommatidial planar polarity; establishment of tissue polarity; mushroom body development ; R3/R4 cell fate commitment ; homophilic cell adhesion ; R3/R4 development ; establishment of ommatidial planar polarity; Wnt rec…	G-protein coupled receptor activity; cell adhesion molecule binding; calcium ion binding
α lobe length	6587240	8.33294e-06	2R	T	G	intronic	stan	FBgn0024836	CG11895
α lobe length	6949391	6.25708e-06	2R	A	C	intronic	luna	FBgn0040765	CG33473	regulation of transcription, DNA-dependent	DNA binding; sequence-specific DNA binding transcription factor activity; zinc ion binding
α lobe length	6949423	9.31915e-06	2R	T	C	intronic	luna	FBgn0040765	CG33473
α lobe length	18373411	4.57774e-06	2R	A	T	intronic	CG4554	FBgn0034734	CG4554	neurogenesis	binding
α lobe length	18373604	4.57774e-06	2R	C	T	synonymous	CG4554	FBgn0034734	CG4554
α lobe length	18915984	5.50461e-06	2R	A	G	intron	CG42741	FBgn0261705	CG42741	neurogenesis; regulation of transcription	sequence-specific DNA binding transcription factor activity; sequence-specific DNA binding; zinc ion binding
α lobe length	7023103	1.29837e-06	3L	C	G	intronic	mp	FBgn0260660	CG42543	motor axon guidance; cell adhesion	structural molecule activity; carbohydrate binding
α lobe length	7830699	4.28215e-06	3L	A	T	intronic	Pdp1	FBgn0016694	CG17888	circadian rhythm; growth; DNA endoreduplication; mitosis; response to nutrient; regulation of transcription	sequence-specific DNA binding transcription factor activity; protein homodimerization activity; RNA polymerase II core promoter proximal region sequence-specific DNA binding transcription factor activity involved in positive regulation of transcription
α lobe length	7830709	1.86409e-06	3L	T	C	intronic	Pdp1	FBgn0016694	CG17888
α lobe length	9874462	4.0854e-06	3L	T	C	intronic	CG34382	FBgn0085411	CG34382	-	-
α lobe length	10015972	4.90619e-06	3L	T	C	intronic	dpr6	FBgn0040823	CG14162	sensory perception of chemical stimulus	-
α lobe length	10015974	6.18842e-06	3L	C	G	intronic	dpr6	FBgn0040823	CG14162
α lobe length	11085334	5.44025e-06	3L	C	A	intronic	JIL-1	FBgn0020412	CG6297	chromatin organization; protein phosphorylation; histone phosphorylation; negative regulation of chromatin silencing; female meiosis chromosome segregation; oogenesis	protein serine/threonine kinase activity; histone kinase activity (H3-S10 specific); ATP binding
α lobe length	11086016	5.44025e-06	3L	A	G	UTR	JIL-1	FBgn0020412	CG6297
α lobe length	11086121	2.99799e-07	3L	G	T	UTR	JIL-1	FBgn0020412	CG6297
α lobe length	11086124	4.73387e-06	3L	T	A	UTR	JIL-1	FBgn0020412	CG6297
α lobe length	14270339	2.42879e-07	3L	G	T	intronic	fz	FBgn0001085	CG17697	development; morphogenesis; establishment or maintenance of cell polarity; homophilic cell adhesion; sensory organ precursor cell fate determination; Wnt signaling pathway; regulation of actin filament bundle assembly; axon extension	Wnt-activated receptor activity; Wnt-protein binding; transmembrane signaling receptor activity
α lobe length	20494901	4.16141e-06	3L	C	T	intronic	CG32425	FBgn0052425	CG32425	-	-
α lobe length	20497997	5.84732e-06	3L	G	A	missense	CG32425	FBgn0052425	CG32425
α lobe length	20500869	8.39508e-06	3L	G	A	intronic	CG32425	FBgn0052425	CG32425
α lobe length	20500871	8.39508e-06	3L	T	A	intronic	CG32425	FBgn0052425	CG32425
α lobe length	20500872	8.39508e-06	3L	G	A	intronic	CG32425	FBgn0052425	CG32425
α lobe length	20501957	2.15336e-06	3L	C	G	intronic	CG32425	FBgn0052425	CG32425
α lobe length	20502071	2.15336e-06	3L	G	A	intronic	CG32425	FBgn0052425	CG32425
α lobe length	20505392	8.39508e-06	3L	G	A	synonymous	CG32425	FBgn0052425	CG32425
α lobe length	20508058	8.39508e-06	3L	G	T	UTR	CG5059	FBgn0037007	CG5059	positive regulation of apoptotic process	-
α lobe length	20508764	8.39508e-06	3L	G	C	intronic	CG5059	FBgn0037007	CG5059
α lobe length	20509526	8.39508e-06	3L	G	T	intronic	CG5059	FBgn0037007	CG5059
α lobe length	20509835	8.39508e-06	3L	T	G	UTR	CG5059	FBgn0037007	CG5059
α lobe length	20514465	8.39508e-06	3L	C	T	intronic	CG5104	FBgn0037009	CG5104	vesicle-mediated transport	-
α lobe length	20515722	8.39508e-06	3L	A	G	UTR	CG5104	FBgn0037009	CG5104
α lobe length	20516693	8.39508e-06	3L	A	G	intronic	CG4825	FBgn0037010	CG4825	neurogenesis; phosphatidylserine biosynthetic process	CDP-diacylglycerol-serine O-phosphatidyltransferase activity
α lobe length	20517483	8.39508e-06	3L	A	G	missense	CG4825	FBgn0037010	CG4825
α lobe length	20517990	8.39508e-06	3L	C	A	intronic	CG4825	FBgn0037010	CG4825
α lobe length	20521232	8.39508e-06	3L	T	C	UTR	Rcd2	FBgn0037012	CG4786	centriole replication	-
α lobe length	20522129	8.39508e-06	3L	C	T	missense	Rcd2	FBgn0037012	CG4786
α lobe length	20523172	8.39508e-06	3L	G	A	intronic	Rcd2	FBgn0037012	CG4786
α lobe length	20524076	8.39508e-06	3L	C	T	intronic	Rcd2	FBgn0037012	CG4786
α lobe length	20524370	8.39508e-06	3L	T	C	intronic	Rcd2	FBgn0037012	CG4786
α lobe length	20524754	8.39508e-06	3L	T	A	intronic	Rcd2	FBgn0037012	CG4786
α lobe length	20524792	2.15336e-06	3L	C	T	intronic	Rcd2	FBgn0037012	CG4786
α lobe length	20527040	4.82597e-06	3L	T	A	intronic	CG13250	FBgn0037013	CG13250	-	-
α lobe length	5140120	7.07886e-06	3R	T	C	intronic	CG8861	FBgn0037676	CG8861	-	-
α lobe length	8483695	8.68336e-06	3R	T	G	intronic	CG6225	FBgn0038072	CG6225	neurogenesis	aminopeptidase activity
α lobe length	10884870	3.38961e-06	3R	A	G	intronic	dpr9	FBgn0038282	CG33485	behavioral response to ethanol; sensory perception of chemical stimulus	-
α lobe length	14829569	3.44856e-06	3R	G	A	intronic	gukh	FBgn0026239	CG31043	protein localization; axon guidance	protein binding
α lobe length	18963962	3.17984e-06	3R	A	G	intronic	hh	FBgn0004644	CG4637	Morphogenesis; development; smoothened signaling pathway; segment polarity determination polarity determination	patched binding; cysteine-type endopeptidase activity; morphogen activity; cell surface binding
α lobe length	20001138	9.09783e-06	3R	T	A	intronic	CG13606	FBgn0039161	CG13606	-	-
α lobe length	24902228	6.75449e-06	3R	T	A	intronic	CG11873	FBgn0039633	CG11873	-	-
α lobe length	25522345	5.19873e-06	3R	G	T	UTR	dmrt99B	FBgn0039683	CG15504	regulation of transcription, DNA-dependent; sex differentiation	sequence-specific DNA binding transcription factor activity
α lobe length	5055984	6.35232e-06	X	A	G	intronic	rg	FBgn0086911	CG6775	protein localization; protein localization; compound eye cone cell differentiation	protein kinase A binding
α lobe length	5613448	6.9151e-06	2L	C	T	intergenic	-	-	-	-	-
α lobe length	9051526	8.39508e-06	2L	C	A	intergenic	-	-	-	-	-
α lobe length	13251019	4.65195e-07	2L	G	A	intergenic	-	-	-	-	-
α lobe length	14010461	5.14319e-07	2L	del	del	intergenic	-	-	-	-	-
α lobe length	14010462	5.14319e-07	2L	del	del	intergenic	-	-	-	-	-
α lobe length	14010466	5.14319e-07	2L	del	del	intergenic	-	-	-	-	-
α lobe length	3692530	8.13028e-06	3L	A	C	intergenic	-	-	-	-	-
α lobe length	11086422	4.56411e-06	3L	T	C	intergenic	-	-	-	-	-
α lobe length	11086425	6.72903e-06	3L	G	C	intergenic	-	-	-	-	-
α lobe length	12356319	4.57774e-06	3L	C	T	intergenic	-	-	-	-	-
α lobe length	20507238	8.39508e-06	3L	C	T	intergenic	-	-	-	-	-
α lobe length	2689211	9.85677e-06	3R	A	T	intergenic	-	-	-	-	-
α lobe length	2842568	6.94116e-06	3R	A	T	intergenic	-	-	-	-	-
α lobe length	6259016	4.23688e-06	3R	G	C	intergenic	-	-	-	-	-
α lobe length	9623801	3.21134e-06	3R	A	G	intergenic	-	-	-	-	-
α lobe length	9623873	4.71363e-06	3R	T	G	intergenic	-	-	-	-	-
α lobe length	9721734	6.91681e-06	3R	A	C	intergenic	-	-	-	-	-
α lobe length	9723676	6.91681e-06	3R	T	C	intergenic	-	-	-	-	-
α lobe length	9733839	5.44025e-06	3R	G	A	intergenic	-	-	-	-	-
α lobe length	17563986	1.93451e-06	3R	T	G	intergenic	-	-	-	-	-
α lobe length	24485992	9.621e-06	3R	G	T	intergenic	-	-	-	-	-
α lobe length	25181768	4.14864e-06	3R	G	C	intergenic	-	-	-	-	-
α lobe length	25522345	5.19873e-06	3R	G	T	intergenic	-	-	-	-	-
α lobe length	25803958	5.19873e-06	3R	C	T	intergenic	-	-	-	-	-
α lobe length	25807382	6.16742e-06	3R	A	C	intergenic	-	-	-	-	-
α lobe length	25807414	6.16742e-06	3R	A	G	intergenic	-	-	-	-	-
α lobe length	26777049	1.15997e-06	3R	C	T	intergenic	-	-	-	-	-
α lobe length	26777664	1.15997e-06	3R	C	T	intergenic	-	-	-	-	-
α lobe length	26777908	1.15997e-06	3R	A	G	intergenic	-	-	-	-	-
α lobe length	26777929	1.15997e-06	3R	T	C	intergenic	-	-	-	-	-
α lobe length	26777931	1.15997e-06	3R	C	T	intergenic	-	-	-	-	-
α lobe length	10819678	9.58151e-06	X	C	T	intergenic	-	-	-	-	-
α lobe length	18393954	8.42564e-06	X	G	A	intergenic	-	-	-	-	-
α lobe length	22142192	8.87999e-06	X	T	C	intergenic	-	-	-	-	-
α lobe width	3899113	2.49283e-06	2L	A	T	intronic	capu	FBgn0000256	CG3399	pole plasm assembly; chorion-containing eggshell formation; oogenesis; actin filament organization	actin binding; microtubule binding
α lobe width	6112443	1.98847e-06	2L	A	T	intronic	stai	FBgn0051641	CG31641	germ cell migration; nervous system development ;microtubule-based process; intracellular signal transduction	microtubule binding; tubulin binding
α lobe width	6112446	1.98847e-06	2L	T	G	intronic	stai	FBgn0051641	CG31641
α lobe width	6141447	1.50202e-06	2L	A	G	synonymous	CG13991	FBgn0031785	CG13991	-	serine-type peptidase activity
α lobe width	7823447	2.13591e-07	2L	C	T	intronic	CG7115	FBgn0027515	CG7115	protein dephosphorylation; cell adhesion; regulation of cell shape	protein serine/threonine phosphatase activity
α lobe width	7824249	2.42412e-06	2L	A	G	synonymous	CG7115	FBgn0027515	CG7115
α lobe width	7824403	2.30615e-06	2L	A	T	intronic	CG7115	FBgn0027515	CG7115
α lobe width	8192226	9.43342e-06	2L	A	G	missense	CG8475	FBgn0031995	CG8475	glycogen metabolic process	phosphorylase kinase regulator activity; calmodulin binding; hydrolase activity, hydrolyzing O-glycosyl compounds
α lobe width	10325894	3.78302e-06	2L	A	G	nonsense	RnrL	FBgn0011703	CG5371	DNA replication; activation of cysteine-type endopeptidase activity involved in apoptotic process; oxidation-reduction process	ribonucleoside-diphosphate reductase activity
α lobe width	13162078	7.95686e-06	2L	G	T	missense	CG5204	FBgn0032473	CG5204	-	zinc ion binding
α lobe width	13240518	1.49737e-06	2L	G	A	missense	CG5945	FBgn0032494	CG5945	-	-
α lobe width	13352921	7.26937e-06	2L	C	A	synonymous	cg9395	FBgn0032506	cg9395	-	-
α lobe width	16331901	2.31293e-06	2L	A	G	nonsense	CG31817	FBgn0028899	CG31817	-	-
α lobe width	17158366	6.80249e-06	2L	G	A	intronic	beat-IIIa	FBgn0032627	CG12621	-	-
α lobe width	1377224	7.60208e-06	2R	T	C	intronic	CG30440	FBgn0050440	CG30440	regulation of Rho protein signal transduction	guanyl-nucleotide exchange factor activity; Rho guanyl-nucleotide exchange factor activity; phospholipid binding
α lobe width	1396493	7.85069e-06	2R	A	G	intronic	CG30438	FBgn0050438	CG30438	metabolic process	transferase activity, transferring hexosyl groups
α lobe width	7535686	3.36445e-06	2R	A	T	intronic	CG9003	FBgn0033639	CG9003	-	-
α lobe width	2560590	1.14103e-06	3L	T	G	intronic	msn	FBgn0010909	CG16973	morphogenesis; development; JNK cascade; activation of MAPKKK activity; nuclear migration; oogenesis; axon guidance; response to wounding; negative regulation of Ras protein signal transduction	MAP kinase kinase kinase kinase activity; protein serine/threonine kinase activity; JUN kinase kinase kinase kinase activity; ATP binding; small GTPase regulator activity
α lobe width	2813469	3.62157e-07	3L	A	G	intron/UTR	Tet	FBgn0263392	CG43444	-	DNA binding; zinc ion binding
α lobe width	2813472	3.62157e-07	3L	A	C	intron/UTR	Tet	FBgn0263392	CG43444
α lobe width	2813512	3.62157e-07	3L	G	A	intron/UTR	Tet	FBgn0263392	CG43444
α lobe width	5518621	7.41744e-06	3L	G	A	intronic	Lkr	FBgn0035610	CG10626	tachykinin receptor signaling pathway; G-protein coupled receptor signaling pathway	tachykinin receptor activity; neuropeptide receptor activity; leucokinin receptor activity; neuropeptide Y receptor activity
α lobe width	7023103	2.04704e-06	3L	C	G	intronic	mp	FBgn0260660	CG42543	motor axon guidance; cell adhesion	structural molecule activity; carbohydrate binding
α lobe width	9734102	8.38475e-07	3L	T	A	intronic	CG42268	FBgn0259163	CG42268	imaginal disc-derived wing morphogenesis	-
α lobe width	9874462	6.37647e-06	3L	T	C	intronic	CG34382	FBgn0085411	CG34382	-	-
α lobe width	9874506	4.32822e-06	3L	A	T	intronic	CG34382	FBgn0085411	CG34382
α lobe width	10015972	1.12808e-06	3L	T	C	intronic	dpr6	FBgn0040823	CG14162	sensory perception of chemical stimulus	-
α lobe width	10015974	4.25851e-06	3L	C	G	intronic	dpr6	FBgn0040823	CG14162	-
α lobe width	18133778	1.57557e-06	3L	G	A	intronic	gk	FBgn0020300	CG13695	response to ethanol; sensory perception of smell	-
α lobe width	18133953	1.14103e-06	3L	T	C	intronic	gk	FBgn0020300	CG13695
α lobe width	18134038	1.14103e-06	3L	C	G	intronic	gk	FBgn0020300	CG13695
α lobe width	18134082	1.14103e-06	3L	T	G	intronic	gk	FBgn0020300	CG13695
α lobe width	18134083	1.14103e-06	3L	G	C	intronic	gk	FBgn0020300	CG13695
α lobe width	19457610	1.01524e-07	3L	G	A	synonymous	CG14095	FBgn0036870	CG14095	-	-
α lobe width	3902465	4.14177e-07	3R	G	T	intronic	CG7918	FBgn0037546	CG7918	G-protein coupled acetylcholine receptor signaling pathway	G-protein coupled acetylcholine receptor activity
α lobe width	4071794	6.64256e-06	3R	T	C	synonymous	CG33722	FBgn0064126	CG33722	-	-
α lobe width	8483695	2.29489e-06	3R	T	G	intronic	CG6225	FBgn0038072	CG6225	neurogenesis	aminopeptidase activity
α lobe width	17563986	1.80192e-06	3R	T	G	intronic	Hmx	FBgn0264005	CG43748	negative regulation of transcription	sequence-specific DNA binding, DNA binding transcription factor activity
α lobe width	17878847	2.09881e-07	3R	A	G	intronic	how	FBgn0017397	CG10293	-	-
α lobe width	17879003	2.09881e-07	3R	G	A	intronic	how	FBgn0017397	CG10293
α lobe width	18963962	6.40178e-08	3R	A	G	intronic	hh	FBgn0004644	CG4637	morphogenesis ; smoothened signalling; cell migration; development ; hh signalling ; regulation of mitotic cell cycle; polarity determination	patched binding; cysteine-type endopeptidase activity; morphogen activity; endopeptidase activity; patched binding; cell surface binding; protein binding; peptidase activity
α lobe width	19998880	1.16032e-06	3R	G	A	intronic	CG13606	FBgn0039161	CG13606	-	-
α lobe width	20001773	1.16032e-06	3R	C	T	intronic	CG13606	FBgn0039161	CG13606
α lobe width	20002096	9.07817e-06	3R	C	G	intronic	CG13606	FBgn0039161	CG13606
α lobe width	20002101	9.07817e-06	3R	A	G	intronic	CG13606	FBgn0039161	CG13606
α lobe width	20002103	6.76475e-06	3R	A	T	intronic	CG13606	FBgn0039161	CG13606
α lobe width	23191940	3.00201e-07	3R	G	T	intronic	CG42534	FBgn0260487	cg42534	-	-
α lobe width	25023505	7.83197e-06	3R	C	T	synonymous	CG14515	FBgn0039648	CG14515	-	-
α lobe width	27495562	3.75766e-06	3R	G	A	UTR	CG1815	FBgn0039863	CG1815	-	protein kinase C binding; zinc ion binding
α lobe width	27496689	2.57059e-06	3R	G	T	synonymous	CG1815	FBgn0039863	CG1815
α lobe width	27497322	3.75766e-06	3R	A	C	missense	CG1815	FBgn0039863	CG1815
α lobe width	27497988	3.75766e-06	3R	C	T	intronic	CG1815	FBgn0039863	CG1815
α lobe width	27498109	3.75766e-06	3R	T	A	intronic	CG1815	FBgn0039863	CG1815
α lobe width	27498236	3.75766e-06	3R	A	G	intronic	CG1815	FBgn0039863	CG1815
α lobe width	27498289	3.75766e-06	3R	C	A	intronic	CG1815	FBgn0039863	CG1815
α lobe width	27501037	9.89193e-08	3R	G	A	synonymous	CG1815	FBgn0039863	CG1815
α lobe width	27505327	3.30839e-06	3R	G	C	synonymous	CG11550	FBgn0039864	CG11550	-	-
α lobe width	27505364	3.30839e-06	3R	G	A	nonsense	CG11550	FBgn0039864	CG11550
α lobe width	2261439	8.12726e-06	X	A	G	3' UTR	psGEF	FBgn0264598	CG43947	positive regulation of ruffle assembly; regulation of actin filament polymerization; regulation of Rho protein signal transduction; mushroom body development	Rho guanyl-nucleotide exchange factor activity; phospholipid binding; Rho guanyl-nucleotide exchange factor activity
α lobe width	11119321	3.36445e-06	X	T	C	intronic	CG44422	FBgn0261569	CG44422	-	calcium ion binding
α lobe width	15857016	9.43342e-06	X	T	A	intronic	mmd	FBgn0259110	CG42252	proteolysis	metalloendopeptidase activity ; metalloendopeptidase activity; zinc ion binding
α lobe width	4618602	4.82799e-06	2L	G	T	intergenic	-	-	-	-	-
α lobe width	9416109	2.9864e-06	2L	G	A	intergenic	-	-	-	-	-
α lobe width	9416110	2.62688e-06	2L	A	T	intergenic	-	-	-	-	-
α lobe width	14010461	5.14319e-07	2L	del	del	intergenic	-	-	-	-	-
α lobe width	14010462	5.14319e-07	2L	del	del	intergenic	-	-	-	-	-
α lobe width	14010466	5.14319e-07	2L	del	del	intergenic	-	-	-	-	-
α lobe width	1265533	9.71206e-06	2R	T	G	intergenic	-	-	-	-	-
α lobe width	4600712	3.50113e-06	2R	C	A	intergenic	-	-	-	-	-
α lobe width	14151223	6.99133e-06	2R	G	A	intergenic	-	-	-	-	-
α lobe width	2644465	2.62633e-06	3L	G	C	intergenic	-	-	-	-	-
α lobe width	7074650	9.10817e-06	3L	C	A	intergenic	-	-	-	-	-
α lobe width	13130327	9.28931e-06	3L	C	A	intergenic	-	-	-	-	-
α lobe width	13130328	9.28931e-06	3L	C	A	intergenic	-	-	-	-	-
α lobe width	15337581	3.55373e-06	3L	A	C	intergenic	-	-	-	-	-
α lobe width	18348964	2.49759e-06	3L	T	G	intergenic	-	-	-	-	-
α lobe width	18731182	3.36445e-06	3L	T	G	intergenic	-	-	-	-	-
α lobe width	7300954	2.6007e-06	3R	C	A	intergenic	-	-	-	-	-
α lobe width	7876536	1.50202e-06	3R	A	G	intergenic	-	-	-	-	-
α lobe width	9623751	3.47888e-06	3R	C	G	intergenic	-	-	-	-	-
α lobe width	9623766	2.56018e-06	3R	G	T	intergenic	-	-	-	-	-
α lobe width	9623801	3.19832e-06	3R	A	G	intergenic	-	-	-	-	-
α lobe width	9623817	1.41857e-06	3R	G	A	intergenic	-	-	-	-	-
α lobe width	9623853	1.26978e-06	3R	T	A	intergenic	-	-	-	-	-
α lobe width	9623873	1.66714e-06	3R	T	G	intergenic	-	-	-	-	-
α lobe width	10792060	3.41864e-06	3R	T	G	intergenic	-	-	-	-	-
α lobe width	15979250	9.87169e-06	3R	G	T	intergenic	-	-	-	-	-
α lobe width	16553147	7.05352e-06	3R	T	A	intergenic	-	-	-	-	-
α lobe width	18161552	1.16032e-06	3R	A	C	intergenic	-	-	-	-	-
α lobe width	23191940	3.00201e-07	3R	G	T	intergenic	-	-	-	-	-
α lobe width	25405926	1.14103e-06	3R	T	C	intergenic	-	-	-	-	-
α lobe width	26240541	2.50708e-07	3R	T	A	intergenic	-	-	-	-	-
α lobe width	26777049	5.37507e-07	3R	C	T	intergenic	-	-	-	-	-
α lobe width	26777664	5.37507e-07	3R	C	T	intergenic	-	-	-	-	-
α lobe width	26777908	5.37507e-07	3R	A	G	intergenic	-	-	-	-	-
α lobe width	26777929	5.37507e-07	3R	T	C	intergenic	-	-	-	-	-
α lobe width	26777931	5.37507e-07	3R	C	T	intergenic	-	-	-	-	-
α lobe width	26910802	5.70403e-06	3R	G	T	intergenic	-	-	-	-	-
α lobe width	27492732	6.68e-06	3R	C	T	intergenic	-	-	-	-	-
α lobe width	27492831	6.68e-06	3R	G	T	intergenic	-	-	-	-	-
α lobe width	27492867	9.41107e-06	3R	G	C	intergenic	-	-	-	-	-
α lobe width	27492882	6.68e-06	3R	A	C	intergenic	-	-	-	-	-
α lobe width	27506070	3.30839e-06	3R	G	A	intergenic	-	-	-	-	-
α lobe width	27506551	2.43875e-06	3R	G	A	intergenic	-	-	-	-	-
α lobe width	27508004	6.06992e-06	3R	G	A	intergenic	-	-	-	-	-
α lobe width	27508306	6.06992e-06	3R	T	A	intergenic	-	-	-	-	-
α lobe width	2261439	8.12726e-06	X	A	G	intergenic	-	-	-	-	-
α lobe width	16927804	6.80249e-06	X	C	T	intergenic	-	-	-	-	-
α lobe width	18393954	7.20448e-06	X	G	A	intergenic	-	-	-	-	-
β lobe length	13908168	4.89144e-06	2L	T	G	synonymous	Ance	FBgn0012037	CG8827	sperm individualization; spermatid nucleus differentiation; metamorphosis; response to symbiotic bacterium; proteolysis	zinc ion binding ; peptidyl-dipeptidase activity ;peptidyl-dipeptidase activity ; metallopeptidase activity ;
β lobe length	13948037	2.21813e-06	2L	C	T	intronic	Ance-3	FBgn0032536	CG17988	proteolysis	peptidyl-dipeptidase activity ;
β lobe length	18878264	8.9765e-06	2L	T	C	intronic	tup	FBgn0003896	CG10619	development; torso signaling pathway; axon guidance; cell fate specification ; dendrite guidance; regulation of transcription	RNA polymerase II distal enhancer sequence-specific DNA binding ; RNA polymerase II distal enhancer sequence-specific DNA binding transcription factor activity ; RNA polymerase II regulatory region sequence-specific DNA binding ; RNA polymerase II activating transcription factor binding ; protein binding ; zinc ion binding ;
β lobe length	19941706	5.58763e-06	2L	G	T	intronic	sick	FBgn0263873	CG43720	defense response to Gram-negative bacterium	-
β lobe length	20341877	2.31288e-06	2L	G	A	UTR	spir	FBgn0003475	CG10076	chorion-containing eggshell formation ; actin cytoskeleton organization; vesicle-mediated transport; karyosome formation ; oogenesis	microtubule binding ; actin binding ; actin binding ; protein binding ; protein binding ; protein binding ; actin binding ;
β lobe length	888581	2.24023e-06	2R	C	T	intronic	Ir41a	FBgn0040849	CG33492	ionotropic glutamate receptor signaling pathway; detection of chemical stimulus	ionotropic glutamate receptor activity ; ligand-gated ion channel activity ; extracellular-glutamate-gated ion channel activity ;
β lobe length	13394823	8.28195e-07	2R	C	T	intronic	CG4844	FBgn0061354	CG4844	-
β lobe length	13764509	3.37724e-06	2R	T	A	intronic	elk	FBgn0011589	CG5076	potassium ion transport; regulation of transcription; transmembrane transport; potassium ion transport; two-component signal transduction system	potassium channel activity ; voltage-gated potassium channel activity ; two-component sensor activity ; voltage-gated potassium channel activity ;
β lobe length	13965749	5.00927e-06	2R	C	T	intronic	CG34386	FBgn0085415	CG34386	-	-
β lobe length	14700304	4.89784e-06	2R	A	T	intronic	CG15096	FBgn0034394	CG15096	transmembrane transport	high affinity inorganic phosphate:sodium symporter activity ;
β lobe length	19839189	5.80353e-06	2R	T	A	synonymous	CG2970	FBgn0034936	CG2970	-	-
β lobe length	19839892	5.80353e-06	2R	G	A	missense	CG2970	FBgn0034936	CG2970
β lobe length	20986339	5.01852e-06	2R	T	A	UTR	CG16778	FBgn0003715	CG16778	gravitaxis	DNA binding ; DNA binding
β lobe length	1196776	7.85706e-06	3L	C	A	intronic	Aplip1	FBgn0040281	CG1200	anterograde synaptic vesicle transport; axon transport of mitochondrion; retrograde synaptic vesicle transport; regulation of JNK cascade	kinesin binding ; protein kinase binding ; JUN kinase binding ; kinesin binding ; protein binding ; protein kinase binding ;
β lobe length	2751279	3.94178e-06	3L	G	A	intronic	Mrtf	FBgn0052296	CG32296	positive regulation of transcription; actin cytoskeleton organization; border follicle cell migration; development; morphogenesis; cellular response to hypoxia	RNA polymerase II transcription coactivator activity ;activating transcription factor binding ; RNA polymerase II core promoter proximal region sequence-specific DNA binding transcription factor activity involved in positive regulation of transcription ; nucleic acid binding ;
β lobe length	2751280	5.73188e-06	3L	A	T	intronic	Mrtf	FBgn0052296	CG32296
β lobe length	3571705	1.59362e-06	3L	A	T	intronic	Eip63E	FBgn0005640	CG10579	embryonic development; instar larval development; morphogenesis; protein phosphorylation; metamorphosis; developmental growth	cyclin-dependent protein kinase activity ; protein serine/threonine kinase activity ; cyclin binding ; cyclin-dependent protein kinase activity ; serine/threonine kinase activity ; protein binding ; protein kinase activity ; ATP binding ; heme binding ;
β lobe length	3571775	1.59362e-06	3L	A	G	intronic	Eip63E	FBgn0005640	CG10579
β lobe length	3571823	1.59362e-06	3L	C	A	intronic	Eip63E	FBgn0005640	CG10579
β lobe length	3571876	1.59362e-06	3L	C	A	intronic	Eip63E	FBgn0005640	CG10579
β lobe length	4182961	5.80353e-06	3L	A	T	intronic	CG18675	FBgn0040696	CG18675	-	molecular_function ;
β lobe length	4182993	5.80353e-06	3L	A	G	intronic	CG18675	FBgn0040696	CG18675
β lobe length	4183065	5.80353e-06	3L	G	A	intronic	CG18675	FBgn0040696	CG18675
β lobe length	9809385	5.93232e-06	3L	A	G	UTR	CG33205	FBgn0053205	CG33205	-
β lobe length	9809553	5.93232e-06	3L	C	G	intronic	CG33205	FBgn0053205	CG33205
β lobe length	9957085	4.20861e-08	3L	T	A	intronic	CG34356	FBgn0085385	CG34356	DNA methylation; protein phosphorylation	protein kinase activity ; ATP binding ; DNA binding ; protein kinase activity ;
β lobe length	10454245	4.89784e-06	3L	G	C	synonymous	Gem3	FBgn0011802	CG6539	ribonucleoprotein complex assembly; neuromuscular junction development	RNA helicase activity ; ATP-dependent RNA helicase activity ; ATP binding ; nucleic acid binding ;
β lobe length	11068922	2.00976e-06	3L	T	C	intronic	CG7839	FBgn0036124	CG7839	regulation of transcription; neurogenesis	sequence-specific DNA binding transcription factor activity ; binding ;
β lobe length	16871922	3.13779e-06	3L	A	G	missense	CG32170	FBgn0052170	CG32170	oxidation-reduction process	oxidoreductase activity ; transition metal ion binding
β lobe length	17987301	2.29412e-06	3L	G	A	intronic	Eip75B	FBgn0000568	CG8127	ecdysone-mediated induction of salivary gland cell autophagic cell death; ecdysis; molting cycle; regulation of ecdysteroid metabolic process; antimicrobial humoral response; oogenesis; regulation of transcription; steroid hormone mediated signaling pathway ;	ligand-activated sequence-specific DNA binding RNA polymerase II transcription factor activity ; ligand-activated sequence-specific DNA binding RNA polymerase II transcription factor activity ; heme binding ; sequence-specific DNA binding transcription factor activity ; steroid hormone receptor activity zinc ion binding ; sequence-specific DNA binding ; thyroid hormone receptor activity ;
β lobe length	4445901	5.75197e-06	3R	C	A	intronic	CG31522	FBgn0051522	CG31522	fatty acid biosynthetic process	fatty acid elongase activity
β lobe length	4949582	1.75344e-06	3R	T	C	intronic	pum	FBgn0003165	CG9755	synaptic transmission; development; long-term memory; cell fate determination; dendrite morphogenesis; mitosis; regulation of transcription; long-term memory; regulation of translation	mRNA 3'-UTR binding ; translation repressor activity, nucleic acid binding ; RNA binding ;
β lobe length	4949587	1.75344e-06	3R	C	T	intronic	pum	FBgn0003165	CG9755
β lobe length	4952739	2.37703e-06	3R	G	C	intronic	pum	FBgn0003165	CG9755
β lobe length	4952758	2.37703e-06	3R	T	G	intronic	pum	FBgn0003165	CG9755
β lobe length	4952771	2.37703e-06	3R	A	G	intronic	pum	FBgn0003165	CG9755
β lobe length	4952780	3.21995e-06	3R	C	T	intronic	pum	FBgn0003165	CG9755
β lobe length	5139172	8.68905e-06	3R	C	T	intronic	CG8861	FBgn0037676	CG8861	-	-
β lobe length	9796858	3.85636e-07	3R	G	T	intronic	rdx	FBgn0264493	CG12537	morphogenesis; lateral inhibition; regulation of smoothened signaling pathway; regulation of JNK cascade; protein ubiquitination
β lobe length	9796859	1.27006e-06	3R	A	G	intronic	rdx	FBgn0264493	CG12537
β lobe length	11194066	2.24065e-06	3R	G	A	missense	CG14868	FBgn0038330	CG14868	-	-
β lobe length	12950593	9.93051e-06	3R	T	C	intergenic/UTR	cher	FBgn0014141	CG3937	determination of adult lifespan; learning or memory; mitosis; motor axon guidance; negative regulation of lamellocyte differentiation; protein localization
β lobe length	12959552	5.88635e-07	3R	C	T	intergenic/UTR	cher	FBgn0014141	CG3937
β lobe length	12962391	3.03511e-06	3R	G	A	synonymous	CG5246	FBgn0038484	CG5246	proteolysis	serine-type endopeptidase activity ; serine-type endopeptidase activity ;
β lobe length	12966853	9.40161e-07	3R	T	C	UTR	CG5265	FBgn0038486	CG5265	carnitine metabolic process; fatty acid metabolic process	carnitine O-acetyltransferase activity ;
β lobe length	15332267	2.63968e-06	3R	A	G	intronic	Dys	FBgn0260003	CG34157	morphogenesis; development; neuromuscular synaptic transmission; regulation of short-term neuronal synaptic plasticity; establishment of cell polarity	structural molecule activity ; structural constituent of muscle ; cytoskeletal protein binding ; actin binding ; actin binding ; structural constituent of cytoskeleton ; ; WW domain binding ; zinc ion binding ; calcium ion binding ;
β lobe length	20522635	2.42257e-06	3R	T	A	intronic	slo	FBgn0003429	CG10693	potassium ion transport; circadian rhythm; response to drug; potassium ion transport; male courtship behavior mutant phenotype red from electronic annotation with InterPro:IPR005821	calcium-activated potassium channel activity ; protein binding ; protein binding ; protein binding ; calcium-activated potassium channel activity ;nucleotide binding ; voltage-gated potassium channel activity ; large conductance calcium-activated potassium channel activity ;
β lobe length	11563707	8.9418e-06	X	C	T	synonymous	Ptp10D	FBgn0004370	CG1817	protein dephosphorylation ; GO:0006470 | inferred from direct assay <newline> protein dephosphorylation ; GO:0006470 | non-traceable author statement <newline> protein dephosphorylation ; GO:0006470 | inferred from direct assay AND inferred from mutant phenotype <newline> central nervous system development ; GO:0007417 | inferred from genetic interaction with Ptp4E <newline> open tracheal system …	transmembrane receptor protein tyrosine phosphatase activity ; protein tyrosine phosphatase activity ; protein tyrosine phosphatase activity ; protein tyrosine phosphatase activity ; transmembrane receptor protein tyrosine phosphatase activity ;
β lobe length	11563734	8.9418e-06	X	A	G	synonymous	Ptp10D	FBgn0004370	CG1817
β lobe length	14169098	8.30533e-07	X	C	A	intronic	na	FBgn0002917	CG1517	circadian rhythm ; GO:0007623 | inferred from mutant phenotype <newline> adult locomotory behavior ; GO:0008344 | inferred from mutant phenotype <newline> regulation of circadian rhythm ; GO:0042752 | inferred from mutant phenotype <newline> circadian behavior ; GO:0048512 | inferred from direct assay <newline> neurogenesis ; GO:0022008 | inferred from mutant phenotype <newline> response to anest…	cation channel activity ; voltage-gated calcium channel activity ; ion channel activity ;
β lobe length	14169104	8.30533e-07	X	A	T	intronic	na	FBgn0002917	CG1517
β lobe length	14169114	8.30533e-07	X	A	G	intronic	na	FBgn0002917	CG1517
β lobe length	16034250	1.99596e-06	X	G	C	intergenic/UTR	disco-r	FBgn0042650	CG32577	regulation of transcription, DNA-dependent	sequence-specific DNA binding transcription factor activity; zinc ion binding
β lobe length	5624864	7.3931e-06	2L	T	A	intergenic	-	-	-	-	-
β lobe length	15600103	2.46338e-06	2L	A	C	intergenic	-	-	-	-	-
β lobe length	16761415	1.23994e-06	2L	T	G	intergenic	-	-	-	-	-
β lobe length	5442964	3.13779e-06	2R	C	A	intergenic	-	-	-	-	-
β lobe length	5443535	3.13779e-06	2R	A	C	intergenic	-	-	-	-	-
β lobe length	7123219	7.38014e-06	2R	C	T	intergenic	-	-	-	-	-
β lobe length	13943331	6.57023e-06	2R	G	A	intergenic	-	-	-	-	-
β lobe length	19201803	6.81045e-06	2R	G	A	intergenic	-	-	-	-	-
β lobe length	2713369	8.47332e-07	3L	A	T	intergenic	-	-	-	-	-
β lobe length	2713594	8.17269e-06	3L	T	G	intergenic	-	-	-	-	-
β lobe length	2714291	9.32997e-06	3L	C	A	intergenic	-	-	-	-	-
β lobe length	3022350	3.57392e-06	3L	T	C	intergenic	-	-	-	-	-
β lobe length	4012099	5.4984e-06	3L	G	C	intergenic	-	-	-	-	-
β lobe length	4012117	5.16507e-06	3L	C	T	intergenic	-	-	-	-	-
β lobe length	4012139	6.29673e-06	3L	A	T	intergenic	-	-	-	-	-
β lobe length	4012141	6.66416e-07	3L	G	C	intergenic	-	-	-	-	-
β lobe length	4012181	8.11871e-06	3L	C	T	intergenic	-	-	-	-	-
β lobe length	6818012	8.10457e-06	3L	T	A	intergenic	-	-	-	-	-
β lobe length	10963009	4.16535e-07	3L	G	A	intergenic	-	-	-	-	-
β lobe length	13371078	8.9765e-06	3L	G	A	intergenic	-	-	-	-	-
β lobe length	13966795	5.34314e-06	3L	G	A	intergenic	-	-	-	-	-
β lobe length	5100011	9.35925e-06	3R	T	A	intergenic	-	-	-	-	-
β lobe length	5100012	9.35925e-06	3R	G	A	intergenic	-	-	-	-	-
β lobe length	5156128	6.81045e-06	3R	A	G	intergenic	-	-	-	-	-
β lobe length	5156140	6.81045e-06	3R	C	A	intergenic	-	-	-	-	-
β lobe length	5156176	6.81045e-06	3R	A	G	intergenic	-	-	-	-	-
β lobe length	5156177	6.81045e-06	3R	A	G	intergenic	-	-	-	-	-
β lobe length	5156198	6.81045e-06	3R	A	T	intergenic	-	-	-	-	-
β lobe length	5156230	6.81045e-06	3R	A	T	intergenic	-	-	-	-	-
β lobe length	12949509	9.75697e-06	3R	A	T	intergenic	-	-	-	-	-
β lobe length	12950593	9.93051e-06	3R	T	C	intergenic	-	-	-	-	-
β lobe length	12959552	5.88635e-07	3R	C	T	intergenic	-	-	-	-	-
β lobe length	12959554	5.88635e-07	3R	G	T	intergenic	-	-	-	-	-
β lobe length	12959583	4.16726e-06	3R	G	A	intergenic	-	-	-	-	-
β lobe length	12966864	3.03511e-06	3R	T	C	intergenic	-	-	-	-	-
β lobe length	2595136	3.75339e-06	X	A	T	intergenic	-	-	-	-	-
β lobe length	16034250	1.99596e-06	X	G	C	intergenic	-	-	-	-	-
β lobe width	5415639	9.07699e-06	2L	C	T	synonymous	H15	FBgn0016660	CG6604	heart development, neurogenesis, regulation of cell fate specification	sequence-specific DNA binding transcription factor activity with EMBL:AF013282
β lobe width	6112443	8.71822e-08	2L	A	T	intronic	stai	FBgn0051641	CG31641	-	-
β lobe width	6112446	8.71822e-08	2L	T	G	intronic	stai	FBgn0051641	CG31641
β lobe width	7061457	9.31486e-06	2L	A	G	synonymous	Mnn1	FBgn0031885	CG13778	regulation of JNK cascade, nucleotide-excision repair, histone H3-K4 methylation, response to stress, determination of adult lifespan, development	-
β lobe width	9419301	9.08828e-06	2L	T	C	intronic	CG3759	FBgn0032116	CG3759	oxidation-reduction process, iron ion homeostasis	ferroxidase activity, iron ion transmembrane transporter activity, copper ion binding
β lobe width	9421463	5.79223e-07	2L	G	C	intronic	CG3759	FBgn0032116	CG3759
β lobe width	9831403	7.76257e-06	2L	C	T	intronic	nAcRalpha-30D	FBgn0032151	CG4128	response to insecticide, cholinergic synaptic transmission, cation transport, muscle cell cellular homeostasis	acetylcholine-activated cation-selective channel activity
β lobe width	9831451	7.30303e-06	2L	T	A	intronic	nAcRalpha-30D	FBgn0032151	CG4128
β lobe width	13911064	5.85548e-06	2L	G	A	synonymous	Ance-2	FBgn0032535	CG16869	proteolysis	peptidyl-dipeptidase activity, metallopeptidase activity
β lobe width	14014972	5.85548e-06	2L	T	A	intronic	bgm	FBgn0027348	CG4501	long-chain fatty acid metabolic process, response to endoplasmic reticulum stress	long-chain fatty acid-CoA ligase activity
β lobe width	15758715	8.44104e-06	2L	G	T	nonsense	Gli	FBgn0001987	CG3903	establishment of blood-nerve barrier, septate junction assembly, female meiosis chromosome segregation, synapse assembly, cell adhesion	receptor activity, neurexin family protein binding, carboxylic ester hydrolase activity
β lobe width	15764759	8.0157e-06	2L	T	C	intronic	CG3793	FBgn0028507	CG3793	methylation | inferred from electronic annotation with InterPro:IPR007213	methyltransferase activity | inferred from electronic annotation with InterPro:IPR007213, InterPro:IPR016651, InterPro:IPR021121
β lobe width	18043327	4.71459e-06	2L	T	G	intronic	rdo	FBgn0243486	CG15151	ocellus development	-
β lobe width	18044614	5.84176e-06	2L	T	C	intronic	rdo	FBgn0243486	CG15151
β lobe width	18044732	9.06353e-06	2L	T	G	intronic	rdo	FBgn0243486	CG15151
β lobe width	18044942	6.59868e-09	2L	C	A	intronic	rdo	FBgn0243486	CG15151
β lobe width	14014847	7.83075e-06	2R	T	G	intronic	Spn6	FBgn0028983	CG10913	regulation of proteolysis, regulation of endopeptidase activity	serine-type endopeptidase inhibitor activity
β lobe width	16735619	9.65844e-06	2R	G	C	synonymous	CG17999	FBgn0034552	CG17999	metabolic process	catalytic activity
β lobe width	17000216	5.1864e-06	2R	T	A	intronic	king-tubby	FBgn0015721	CG9398	sensory perception of smell, endocytosis, deactivation of rhodopsin mediated signaling, glucose homeostasis, triglyceride homeostasis, response to sucrose	-
β lobe width	17000238	5.1864e-06	2R	G	A	intronic	king-tubby	FBgn0015721	CG9398
β lobe width	17317206	4.9853e-06	2R	G	A	intronic	Sdc	FBgn0010415	CG10497	axon guidance, detection of light stimulus involved in visual perception, energy homeostasis, positive regulation of gene silencing by miRNA, regulation of synaptic growth at neuromuscular junction	transmembrane signaling receptor activity, cytoskeletal protein binding
β lobe width	19484878	5.22569e-06	2R	A	C	intronic	apt	FBgn0015903	CG5393	regulation of transcription, development, synaptic transmission, regulation of oskar mRNA translation, behavioral response to ethanol, negative regulation of JAK-STAT cascade	mRNA binding, enhancer sequence-specific DNA binding, protein binding
β lobe width	2550459	2.86315e-07	3L	G	A	intronic	Spn	FBgn0010905	CG16757	olfactory behavior, inter-male aggressive behavior	protein phosphatase 1 binding
β lobe width	2550477	2.86315e-07	3L	T	C	intronic	Spn	FBgn0010905	CG16757
β lobe width	2550483	2.86315e-07	3L	T	A	intronic	Spn	FBgn0010905	CG16757
β lobe width	2550618	2.86315e-07	3L	T	G	intronic	Spn	FBgn0010905	CG16757
β lobe width	2560590	3.17869e-06	3L	T	G	intronic	msn	FBgn0010909	CG16973	photoreceptor cell morphogenesis, JNK cascade, activation of MAPKKK activity, protein phosphorylation, axon guidance, response to wounding, morphogenesis	MAP kinase kinase kinase kinase activity, protein serine/threonine kinase activity, JUN kinase kinase kinase kinase activity, ATP binding, small GTPase regulator activity
β lobe width	4072430	4.86412e-06	3L	G	A	synonymous	Faa	FBgn0016013	CG14993	aromatic amino acid family metabolic process	fumarylacetoacetase activity
β lobe width	4314000	3.58767e-06	3L	G	C	synonymous	CG32251	FBgn0052251	CG32251	mitotic DNA replication checkpoint	-
β lobe width	5233198	9.29588e-06	3L	T	G	intronic	shep	FBgn0052423	CG32423	gravitaxis, response to endoplasmic reticulum stress	mRNA binding
β lobe width	5519134	5.09409e-07	3L	G	A	intronic	Lkr	FBgn0035610	CG10626	positive regulation of cytosolic calcium ion concentration, G-protein coupled receptor signaling pathway, negative regulation of feeding behavior	neuropeptide receptor activity, leucokinin receptor activity, neuropeptide Y receptor activity
β lobe width	5823018	3.14994e-07	3L	T	C	intronic	vn	FBgn0003984	CG10491	epidermal growth factor receptor signaling pathway, olfactory learning, development, morphogenesis, negative regulation of apoptotic process	epidermal growth factor receptor binding, heparin binding
β lobe width	7734819	9.82027e-06	3L	T	A	intronic	CG32373	FBgn0052373	CG32373	synaptic target recognition	calcium ion binding
β lobe width	7775936	7.2904e-06	3L	C	T	intronic	CG32369	FBgn0052369	CG32369	proteolysis	ATP-dependent peptidase activity, zinc ion binding
β lobe width	9775538	6.59136e-06	3L	T	A	intronic	CG8177	FBgn0036043	CG8177	anion transport	anion:anion antiporter activity
β lobe width	10015972	7.80764e-06	3L	T	C	intronic	dpr6	FBgn0040823	CG14162	sensory perception of chemical stimulus	-
β lobe width	10020272	8.17353e-07	3L	A	G	intronic	dpr6	FBgn0040823	CG14162
β lobe width	18133778	4.51312e-06	3L	G	A	intronic	gk	FBgn0020300	CG13695	response to ethanol, sensory perception of smell	-
β lobe width	18133953	3.17869e-06	3L	T	C	intronic	gk	FBgn0020300	CG13695
β lobe width	18134038	3.17869e-06	3L	C	G	intronic	gk	FBgn0020300	CG13695
β lobe width	18134082	3.17869e-06	3L	T	G	intronic	gk	FBgn0020300	CG13695
β lobe width	18134083	3.17869e-06	3L	G	C	intronic	gk	FBgn0020300	CG13695
β lobe width	19387937	2.04188e-06	3L	T	A	intronic	CG32206	FBgn0052206	CG32206	lateral inhibition, canonical Wnt signaling pathway	Wnt-activated receptor activity
β lobe width	19388006	2.04188e-06	3L	C	A	intronic	CG32206	FBgn0052206	CG32206
β lobe width	19388044	2.04188e-06	3L	C	T	intronic	CG32206	FBgn0052206	CG32206
β lobe width	19457610	1.29826e-07	3L	G	A	synonymous	CG14095	FBgn0036870	CG14095	-	-
β lobe width	21312729	7.23314e-06	3L	T	A	UTR	Rab26	FBgn0086913	CG34410	protein transport, Rab protein signal transduction, regulation of exocytosis	GTPase activity
β lobe width	3753619	9.59361e-06	3R	T	G	intronic	dsx	FBgn0000504	CG11094	genital disc development, sex determination, transcription from RNA polymerase II promoter, courtship behavior	sequence-specific DNA binding transcription factor activity, mRNA binding
β lobe width	3902465	8.53883e-06	3R	G	T	intronic	CG7918	FBgn0037546	CG7918	G-protein coupled receptor signaling pathway with mAChR-A	G-protein coupled acetylcholine receptor activity
β lobe width	4938765	9.07653e-07	3R	T	A	intronic	pum	FBgn0003165	CG9755	synaptic transmission, long-term memory, morphogenesis, development, regulation of transcription, behavioral response to ethanol, regulation of epidermal growth factor receptor signaling pathway	mRNA 3'-UTR binding, translation repressor activity, nucleic acid binding
β lobe width	5123490	4.50355e-06	3R	C	G	intronic	CG8861	FBgn0037676	CG8861	-	-
β lobe width	5123519	3.40633e-06	3R	G	A	intronic	CG8861	FBgn0037676	CG8861
β lobe width	17197113	6.07959e-06	3R	C	A	UTR	mod(mdg4)	FBgn0002781	CG32491	chromatin organization, apoptotic process, oogenesis, male meiosis I	protein binding, phosphatidate phosphatase activity, chromatin binding, DNA binding
β lobe width	18963962	3.91671e-07	3R	A	G	intronic	hh	FBgn0004644	CG4637	smoothened signaling pathway, morphognesis, development, regulation of hh target transcription factor activity	patched binding, cysteine-type endopeptidase activity, morphogen activity
β lobe width	19998880	5.84358e-07	3R	G	A	intronic	CG13606	FBgn0039161	CG13606	-	-
β lobe width	20001773	5.84358e-07	3R	C	T	intronic	CG13606	FBgn0039161	CG13606
β lobe width	20002096	3.34137e-06	3R	C	G	intronic	CG13606	FBgn0039161	CG13606
β lobe width	20002101	3.34137e-06	3R	A	G	intronic	CG13606	FBgn0039161	CG13606
β lobe width	20002103	2.48056e-06	3R	A	T	intronic	CG13606	FBgn0039161	CG13606
β lobe width	20694379	8.29166e-06	3R	T	A	UTR	CycB3	FBgn0015625	CG5814	mitotic cytokinesis, mitotic spindle organization, regulation of cyclin-dependent protein serine/threonine kinase activity	protein binding, cyclin-dependent protein serine/threonine kinase regulator activity
β lobe width	22153731	5.62239e-06	3R	A	G	intronic	CG33970	FBgn0053970	CG33970	transport	ATPase activity, coupled to transmembrane movement of substances, transporter activity
β lobe width	22750190	3.82749e-06	3R	G	A	intronic	sda	FBgn0015541	CG5518	mechanosensory behavior, regulation of membrane potential, regulation of response to DNA damage stimulus, proteolysis	aminopeptidase activity, metallopeptidase activity
β lobe width	23191940	3.00201e-07	3R	G	T	intronic	CG42534	FBgn0260487	cg42534	-
β lobe width	25023505	8.83e-06	3R	C	T	synonymous	CG14515	FBgn0039648	CG14515	-	-
β lobe width	25438991	2.75578e-06	3R	G	A	intronic	alph	FBgn0086361	CG1906	response to oxidative stress, morphogenesis, regulation of stress-activated MAPK cascade, determination of adult lifespan	protein serine/threonine phosphatase activity
β lobe width	26989488	2.72621e-06	3R	G	C	intronic	Gycbeta100B	FBgn0013973	CG1470	cGMP biosynthetic process, intracellular signal transduction	guanylate cyclase activity
β lobe width	26989557	5.46469e-06	3R	A	G	intronic	Gycbeta100B	FBgn0013973	CG1470
β lobe width	26989578	3.8868e-06	3R	A	G	intronic	Gycbeta100B	FBgn0013973	CG1470
β lobe width	27495562	9.85381e-07	3R	G	A	UTR	CG1815	FBgn0039863	CG1815	-	protein kinase C binding with EMBL:U48251
β lobe width	27496689	7.27692e-07	3R	G	T	synonymous	CG1815	FBgn0039863	CG1815
β lobe width	27497322	9.85381e-07	3R	A	C	missense	CG1815	FBgn0039863	CG1815
β lobe width	27497988	9.85381e-07	3R	C	T	intronic	CG1815	FBgn0039863	CG1815
β lobe width	27498109	9.85381e-07	3R	T	A	intronic	CG1815	FBgn0039863	CG1815
β lobe width	27498236	9.85381e-07	3R	A	G	intronic	CG1815	FBgn0039863	CG1815
β lobe width	27498289	9.85381e-07	3R	C	A	intronic	CG1815	FBgn0039863	CG1815
β lobe width	27501037	1.23623e-07	3R	G	A	synonymous	CG1815	FBgn0039863	CG1815
β lobe width	27505223	7.37168e-06	3R	G	T	intronic	CG11550	FBgn0039864	CG11550	-	-
β lobe width	27505327	7.58529e-06	3R	G	C	synonymous	CG11550	FBgn0039864	CG11550
β lobe width	27505364	7.58529e-06	3R	G	A	nonsense	CG11550	FBgn0039864	CG11550
β lobe width	6153572	6.41467e-06	X	T	A	intronic	schlank	FBgn0040918	CG3576	ceramide biosynthetic process, triglyceride metabolic process, SREBP signaling pathway	DNA binding, sphingosine N-acyltransferase activity
β lobe width	6153609	8.89522e-09	X	G	A	intronic	schlank	FBgn0040918	CG3576
β lobe width	6628336	6.63878e-06	X	C	T	intronic	CG3168	FBgn0029896	CG3168	transmembrane transport	transmembrane transporter activity
β lobe width	6646217	4.10759e-06	X	C	T	intronic	CG14439	FBgn0029898	CG14439	transmembrane transport	-
β lobe width	10750958	8.37933e-06	X	C	T	missense	sofe	FBgn0030242	CG1655	G-protein coupled receptor signaling pathway, cytokinesis, microtubule cytoskeleton organization	signal transducer activity, microtubule binding
β lobe width	12189248	2.10523e-07	X	A	T	synonymous	Ten-a	FBgn0259240	CG42338	-	-
β lobe width	12189299	2.10523e-07	X	G	A	synonymous	Ten-a	FBgn0259240	CG42338
β lobe width	12794384	8.10914e-06	X	G	A	missense	CG32649	FBgn0052649	CG32649	mitochondrial electron transport	protein kinase activity, transferase activity, transferring phosphorus-containing groups
β lobe width	14490869	4.59857e-06	X	T	C	intronic	CG9413	FBgn0030574	CG9413	amino acid transmembrane transport	amino acid transmembrane transporter activity with Eaat1
β lobe width	14490873	6.31664e-06	X	C	T	intronic	CG9413	FBgn0030574	CG9413
β lobe width	14609358	2.63384e-06	X	T	C	intronic	NetB	FBgn0015774	CG10521	axon guidance, dendrite guidance, glial cell migration	-
β lobe width	15600103	1.0871e-07	2L	A	C	intergenic	-	-	-	-	-
β lobe width	15792513	6.55557e-06	2L	T	C	intergenic	-	-	-	-	-
β lobe width	18115700	1.28578e-06	2L	T	C	intergenic	-	-	-	-	-
β lobe width	18911621	3.97432e-09	2L	C	T	intergenic	-	-	-	-	-
β lobe width	19268665	4.34899e-06	2L	T	A	intergenic	-	-	-	-	-
β lobe width	1265533	5.50581e-06	2R	T	G	intergenic	-	-	-	-	-
β lobe width	14151223	8.29332e-06	2R	G	A	intergenic	-	-	-	-	-
β lobe width	14159743	3.95816e-06	2R	A	C	intergenic	-	-	-	-	-
β lobe width	14159805	3.02388e-06	2R	G	A	intergenic	-	-	-	-	-
β lobe width	16919665	3.97432e-09	2R	C	A	intergenic	-	-	-	-	-
β lobe width	16922059	4.9592e-06	2R	T	G	intergenic	-	-	-	-	-
β lobe width	18906937	2.44158e-06	2R	C	A	intergenic	-	-	-	-	-
β lobe width	19201803	2.12341e-06	2R	G	A	intergenic	-	-	-	-	-
β lobe width	5984595	7.38463e-06	3L	A	G	intergenic	-	-	-	-	-
β lobe width	11887135	4.02078e-06	3L	G	A	intergenic	-	-	-	-	-
β lobe width	18348964	2.76435e-06	3L	T	G	intergenic	-	-	-	-	-
β lobe width	19432990	8.08167e-06	3L	G	A	intergenic	-	-	-	-	-
β lobe width	5156128	2.12341e-06	3R	A	G	intergenic	-	-	-	-	-
β lobe width	5156140	2.12341e-06	3R	C	A	intergenic	-	-	-	-	-
β lobe width	5156176	2.12341e-06	3R	A	G	intergenic	-	-	-	-	-
β lobe width	5156177	2.12341e-06	3R	A	G	intergenic	-	-	-	-	-
β lobe width	5156198	2.12341e-06	3R	A	T	intergenic	-	-	-	-	-
β lobe width	5156230	2.12341e-06	3R	A	T	intergenic	-	-	-	-	-
β lobe width	7300954	5.60027e-08	3R	C	A	intergenic	-	-	-	-	-
β lobe width	10743285	2.85387e-06	3R	C	T	intergenic	-	-	-	-	-
β lobe width	10792060	3.86657e-07	3R	T	G	intergenic	-	-	-	-	-
β lobe width	12656674	5.40242e-06	3R	G	T	intergenic	-	-	-	-	-
β lobe width	15979250	1.00417e-06	3R	G	T	intergenic	-	-	-	-	-
β lobe width	18161552	5.84358e-07	3R	A	C	intergenic	-	-	-	-	-
β lobe width	23191940	1.34495e-07	3R	G	T	intergenic	-	-	-	-	-
β lobe width	23276126	8.15389e-08	3R	G	T	intergenic	-	-	-	-	-
β lobe width	23927198	6.02315e-06	3R	T	C	intergenic	-	-	-	-	-
β lobe width	25405926	3.17869e-06	3R	T	C	intergenic	-	-	-	-	-
β lobe width	26240541	1.38816e-07	3R	T	A	intergenic	-	-	-	-	-
β lobe width	27492732	3.44438e-06	3R	C	T	intergenic	-	-	-	-	-
β lobe width	27492831	3.44438e-06	3R	G	T	intergenic	-	-	-	-	-
β lobe width	27492867	2.58709e-06	3R	G	C	intergenic	-	-	-	-	-
β lobe width	27492882	3.44438e-06	3R	A	C	intergenic	-	-	-	-	-
β lobe width	27506070	7.58529e-06	3R	G	A	intergenic	-	-	-	-	-
β lobe width	27506551	5.74032e-06	3R	G	A	intergenic	-	-	-	-	-
β lobe width	27508004	6.65833e-06	3R	G	A	intergenic	-	-	-	-	-
β lobe width	27508306	6.65833e-06	3R	T	A	intergenic	-	-	-	-	-
β lobe width	3289416	5.54711e-07	X	T	C	intergenic	-	-	-	-	-
β lobe width	4396347	7.18211e-07	X	A	G	intergenic	-	-	-	-	-
β lobe width	15013341	2.01429e-06	X	G	T	intergenic	-	-	-	-	-
β lobe width	15014619	4.10759e-06	X	T	C	intergenic	-	-	-	-	-
β lobe width	16792924	9.16122e-06	X	G	T	intergenic	-	-	-	-	-
β lobe width	16927263	2.02872e-06	X	C	T	intergenic	-	-	-	-	-
