# Supplementary material for: The genetic basis of natural variation in mushroom body size in Drosophila melanogaster
Source: Nat Commun. 2015 Dec 11;6:10115. doi: 10.1038/ncomms10115 (PMC4682101; doi:10.1038/ncomms10115)
Supplement: Supplementary Data 6 — Genes with variants associated with multiple MB traits [file ncomms10115-s6.xlsx]

## Sheet: S6
Supplementary Data 6: Genes with variants associated with multiple MB traits
Genes associated with three MB parameters (α length - α width - β width)
symbol	FlyBase ID	Annotation symbol
CG13606	FBgn0039161	CG13606
hh	FBgn0004644	CG4637
dpr6	FBgn0040823	CG14162
CG8861	FBgn0037676	CG8861
Genes associated with two MB parameters
Genes associated with length of α and β lobes
symbol	FlyBase ID	Annotation symbol
Ance	FBgn0012037	CG8827
Genes associated with width of α and β lobes
symbol	FlyBase ID	Annotation symbol
CG11550	FBgn0039864	CG11550
CG14095	FBgn0036870	CG14095
CG14515	FBgn0039648	CG14515
CG1815	FBgn0039863	CG1815
CG42534	FBgn0260487	CG42534
msn	FBgn0010909	CG16973
stai	FBgn0051641	CG31641
Lkr	FBgn0035610	CG10626
CG7918	FBgn0037546	CG7918
gk	FBgn0020300	CG13695
Genes associated with both α lobe parameters
symbol	FlyBase ID	Annotation symbol
CG13991	FBgn0031785	CG13991
CG34382	FBgn0085411	CG34382
CG5945	FBgn0032494	CG5945
CG6225	FBgn0038072	CG6225
CG7115	FBgn0027515	CG7115
mp	FBgn0260660	CG42543
Genes associated with both β lobe parameters
symbol	FlyBase ID	Annotation symbol
pum	FBgn0003165	CG9755
