# Supplementary material for: The genetic basis of natural variation in mushroom body size in Drosophila melanogaster
Source: Nat Commun. 2015 Dec 11;6:10115. doi: 10.1038/ncomms10115 (PMC4682101; doi:10.1038/ncomms10115)
Supplement: Supplementary Data 7 — Enriched gene ontology categories among genes with variants associated with MB morphology traits [file ncomms10115-s7.xlsx]

## Sheet: S7
Supplementary Data 7: Enriched gene ontology categories among genes with variants associated with MB morphology traits
Category	Term	Count	%	PValue	Genes	List Total	Pop Hits	Pop Total	Fold Enrichment	Bonferroni	Benjamini	FDR
GOTERM_BP_3	GO:0048522~positive regulation of cellular process	14	10.687	1.94409e-05	FBGN0016694, FBGN0024836, FBGN0002781, FBGN0000504, FBGN0003165, FBGN0000114, FBGN0086361, FBGN0052296, FBGN0004644, FBGN0003984, FBGN0000568, FBGN0037007, FBGN0020412, FBGN0031885	85	311	7971	4.22145	0.00618253	0.00618253	0.026219
GOTERM_BP_3	GO:0048518~positive regulation of biological process	14	10.687	6.29196e-05	FBGN0016694, FBGN0024836, FBGN0002781, FBGN0000504, FBGN0003165, FBGN0000114, FBGN0086361, FBGN0052296, FBGN0004644, FBGN0003984, FBGN0000568, FBGN0037007, FBGN0020412, FBGN0031885	85	348	7971	3.77262	0.0198719	0.0099858	0.0848332
GOTERM_BP_3	GO:0007552~metamorphosis	14	10.687	9.41066e-05	FBGN0000504, FBGN0001085, FBGN0086361, FBGN0052296, FBGN0004644, FBGN0260003, FBGN0003984, FBGN0000568, FBGN0017397, FBGN0010909, FBGN0001987, FBGN0012037, FBGN0031885, FBGN0005640	85	362	7971	3.62671	0.0295752	0.00995723	0.126857
GOTERM_BP_3	GO:0048731~system development	29	22.1374	0.000410498	FBGN0032209, FBGN0053205, FBGN0024836, FBGN0003715, FBGN0014141, FBGN0003165, FBGN0004644, FBGN0003984, FBGN0260003, FBGN0086911, FBGN0004370, FBGN0001987, FBGN0005640, FBGN0011802, FBGN0001085, FBGN0000504, FBGN0016660, FBGN0051641, FBGN0243486, FBGN0086361, FBGN0015774, FBGN0052296, FBGN0000568, FBGN0017397, FBGN0010909, FBGN0031885, FBGN0015903, FBGN0003896, FBGN0010415	85	1417	7971	1.91921	0.122761	0.0322137	0.552267
GOTERM_BP_3	GO:0050794~regulation of cellular process	39	29.771	0.000511006	FBGN0032209, FBGN0024836, FBGN0027515, FBGN0016694, FBGN0037546, FBGN0042650, FBGN0002781, FBGN0014141, FBGN0050440, FBGN0003165, FBGN0000114, FBGN0004644, FBGN0260003, FBGN0003984, FBGN0011589, FBGN0086913, FBGN0013973, FBGN0040918, FBGN0035610, FBGN0001085, FBGN0000504, FBGN0016660, FBGN0051641, FBGN0086361, FBGN0052296, FBGN0040281, FBGN0037007, FBGN0000568, FBGN0085403, FBGN0020412, FBGN00396…	85	2230	7971	1.64004	0.150454	0.0320845	0.687055
GOTERM_BP_3	GO:0048513~organ development	25	19.084	0.000524095	FBGN0032209, FBGN0053205, FBGN0024836, FBGN0014141, FBGN0004644, FBGN0003984, FBGN0260003, FBGN0086911, FBGN0001987, FBGN0005640, FBGN0011802, FBGN0000504, FBGN0001085, FBGN0016660, FBGN0243486, FBGN0086361, FBGN0015774, FBGN0052296, FBGN0000568, FBGN0017397, FBGN0010909, FBGN0031885, FBGN0015903, FBGN0003896, FBGN0010415	85	1144	7971	2.04931	0.153995	0.0274869	0.704596
GOTERM_BP_3	GO:0009887~organ morphogenesis	18	13.7405	0.000541399	FBGN0024836, FBGN0001085, FBGN0000504, FBGN0014141, FBGN0015774, FBGN0086361, FBGN0052296, FBGN0004644, FBGN0260003, FBGN0003984, FBGN0086911, FBGN0017397, FBGN0010909, FBGN0001987, FBGN0005640, FBGN0031885, FBGN0015903, FBGN0003896	85	673	7971	2.50814	0.158655	0.024377	0.727781
GOTERM_BP_3	GO:0009791~post-embryonic development	14	10.687	0.000558707	FBGN0032209, FBGN0001085, FBGN0000504, FBGN0086361, FBGN0052296, FBGN0004644, FBGN0260003, FBGN0003984, FBGN0000568, FBGN0017397, FBGN0010909, FBGN0001987, FBGN0031885, FBGN0005640	85	434	7971	3.02505	0.16329	0.0220382	0.750966
GOTERM_BP_3	GO:0009888~tissue development	14	10.687	0.000692649	FBGN0053205, FBGN0024836, FBGN0011802, FBGN0014141, FBGN0001085, FBGN0052296, FBGN0004644, FBGN0000568, FBGN0017397, FBGN0010909, FBGN0001987, FBGN0005640, FBGN0015903, FBGN0003896	85	444	7971	2.95692	0.198309	0.0242599	0.930222
GOTERM_BP_3	GO:0030154~cell differentiation	23	17.5573	0.0011139	FBGN0000256, FBGN0024836, FBGN0011802, FBGN0001085, FBGN0014141, FBGN0000504, FBGN0016660, FBGN0003475, FBGN0003165, FBGN0000114, FBGN0015774, FBGN0086361, FBGN0052296, FBGN0004644, FBGN0003984, FBGN0086911, FBGN0017397, FBGN0004370, FBGN0010909, FBGN0001987, FBGN0012037, FBGN0003896, FBGN0010415	85	1060	7971	2.03477	0.299199	0.0349285	1.49203
GOTERM_BP_3	GO:0009886~post-embryonic morphogenesis	12	9.16031	0.00111863	FBGN0004644, FBGN0003984, FBGN0260003, FBGN0000568, FBGN0017397, FBGN0000504, FBGN0001085, FBGN0010909, FBGN0001987, FBGN0031885, FBGN0086361, FBGN0052296	85	353	7971	3.18787	0.300258	0.0319374	1.49833
GOTERM_BP_3	GO:0006928~cell motion	11	8.39695	0.00130096	FBGN0004644, FBGN0003984, FBGN0024836, FBGN0002781, FBGN0017397, FBGN0003165, FBGN0051641, FBGN0015774, FBGN0010415, FBGN0003896, FBGN0052296	85	305	7971	3.3821	0.339842	0.0340144	1.74056
GOTERM_BP_3	GO:0002165~instar larval or pupal development	13	9.92366	0.00134228	FBGN0000504, FBGN0001085, FBGN0086361, FBGN0052296, FBGN0004644, FBGN0260003, FBGN0003984, FBGN0000568, FBGN0017397, FBGN0010909, FBGN0001987, FBGN0031885, FBGN0005640	85	418	7971	2.91649	0.348498	0.0324223	1.79538
GOTERM_BP_3	GO:0051171~regulation of nitrogen compound metabolic process	20	15.2672	0.0019506	FBGN0032209, FBGN0040918, FBGN0016694, FBGN0042650, FBGN0002781, FBGN0000504, FBGN0016660, FBGN0003165, FBGN0000114, FBGN0052296, FBGN0004644, FBGN0011589, FBGN0000568, FBGN0020412, FBGN0017397, FBGN0039683, FBGN0040765, FBGN0015903, FBGN0003896, FBGN0036124	85	892	7971	2.10261	0.463586	0.0435141	2.59918
GOTERM_BP_3	GO:0009653~anatomical structure morphogenesis	25	19.084	0.00202206	FBGN0000256, FBGN0024836, FBGN0014141, FBGN0003165, FBGN0003475, FBGN0000114, FBGN0004644, FBGN0003984, FBGN0260003, FBGN0086911, FBGN0001987, FBGN0012037, FBGN0005640, FBGN0000504, FBGN0001085, FBGN0086361, FBGN0015774, FBGN0052296, FBGN0000568, FBGN0017397, FBGN0010909, FBGN0031885, FBGN0015903, FBGN0003896, FBGN0010415	85	1257	7971	1.86508	0.4757	0.0421327	2.69321
