# Supplementary material for: The genetic basis of natural variation in mushroom body size in Drosophila melanogaster
Source: Nat Commun. 2015 Dec 11;6:10115. doi: 10.1038/ncomms10115 (PMC4682101; doi:10.1038/ncomms10115)
Supplement: Supplementary Data 8 — Cluster analyses of gene ontology terms [file ncomms10115-s8.xlsx]

## Sheet: S8
Supplementary Data 8: Cluster analyses of gene ontology terms
Annotation Cluster 1	Enrichment Score: 3.685242031361854
Category	Term	Count	%	PValue	Genes	List Total	Pop Hits	Pop Total	Fold Enrichment	Bonferroni	Benjamini	FDR
UP_SEQ_FEATURE	splice variant	18	13.7405	6.11076e-06	FBGN0024836, FBGN0052423, FBGN0031995, FBGN0002781, FBGN0001085, FBGN0000504, FBGN0003429, FBGN0003475, FBGN0003165, FBGN0004644, FBGN0260003, FBGN0003984, FBGN0040281, FBGN0086911, FBGN0000568, FBGN0017397, FBGN0004370, FBGN0010415	30	604	2975	2.9553	0.00123972	0.00123972	0.0076776
SP_PIR_KEYWORDS	alternative splicing	18	13.7405	8.40669e-05	FBGN0024836, FBGN0052423, FBGN0031995, FBGN0002781, FBGN0001085, FBGN0000504, FBGN0003429, FBGN0003475, FBGN0003165, FBGN0004644, FBGN0260003, FBGN0003984, FBGN0040281, FBGN0086911, FBGN0000568, FBGN0017397, FBGN0004370, FBGN0010415	126	616	12980	3.0102	0.00920512	0.00920512	0.0949398
UP_SEQ_FEATURE	compositionally biased region:Gln-rich	8	6.10687	0.000604325	FBGN0003984, FBGN0260003, FBGN0000568, FBGN0086911, FBGN0002781, FBGN0017397, FBGN0016660, FBGN0003165	30	158	2975	5.0211	0.115484	0.059513	0.756657
SP_PIR_KEYWORDS	developmental protein	13	9.92366	0.00584846	FBGN0000256, FBGN0024836, FBGN0001085, FBGN0003165, FBGN0003475, FBGN0004644, FBGN0003984, FBGN0040281, FBGN0000568, FBGN0017397, FBGN0020412, FBGN0004370, FBGN0010415	126	540	12980	2.48001	0.475452	0.193517	6.41231
Annotation Cluster 2	Enrichment Score: 2.2938888794952255
Category	Term	Count	%	PValue	Genes	List Total	Pop Hits	Pop Total	Fold Enrichment	Bonferroni	Benjamini	FDR
GOTERM_CC_FAT	GO:0044459~plasma membrane part	14	10.687	0.000146323	FBGN0024836, FBGN0030242, FBGN0031995, FBGN0035610, FBGN0001085, FBGN0003429, FBGN0032151, FBGN0259822, FBGN0004644, FBGN0260003, FBGN0011589, FBGN0086913, FBGN0001987, FBGN0010415	50	405	4786	3.30884	0.0168315	0.0168315	0.166811
GOTERM_CC_FAT	GO:0005886~plasma membrane	19	14.5038	0.000416823	FBGN0040918, FBGN0024836, FBGN0030242, FBGN0031995, FBGN0035610, FBGN0002781, FBGN0001085, FBGN0003429, FBGN0032151, FBGN0259822, FBGN0004644, FBGN0086913, FBGN0011589, FBGN0260003, FBGN0003984, FBGN0004370, FBGN0259240, FBGN0001987, FBGN0010415	50	781	4786	2.32866	0.0472108	0.0238908	0.474516
GOTERM_CC_FAT	GO:0031226~intrinsic to plasma membrane	6	4.58015	0.0531095	FBGN0086913, FBGN0011589, FBGN0024836, FBGN0001085, FBGN0003429, FBGN0032151	50	201	4786	2.85731	0.998219	0.546741	46.3453
SP_PIR_KEYWORDS	membrane	15	11.4504	0.206066	FBGN0040918, FBGN0024836, FBGN0031995, FBGN0001085, FBGN0003429, FBGN0032151, FBGN0032627, FBGN0004644, FBGN0086913, FBGN0260003, FBGN0011589, FBGN0086911, FBGN0004370, FBGN0259240, FBGN0010415	126	1139	12980	1.35666	1	0.775329	92.6254
Annotation Cluster 3	Enrichment Score: 2.2756568231438394
Category	Term	Count	%	PValue	Genes	List Total	Pop Hits	Pop Total	Fold Enrichment	Bonferroni	Benjamini	FDR
GOTERM_BP_FAT	GO:0007552~metamorphosis	14	10.687	0.000125779	FBGN0000504, FBGN0001085, FBGN0086361, FBGN0052296, FBGN0004644, FBGN0260003, FBGN0003984, FBGN0000568, FBGN0017397, FBGN0010909, FBGN0001987, FBGN0012037, FBGN0031885, FBGN0005640	87	362	7937	3.52823	0.107372	0.107372	0.195962
GOTERM_BP_FAT	GO:0048569~post-embryonic organ development	12	9.16031	0.000335014	FBGN0004644, FBGN0003984, FBGN0260003, FBGN0032209, FBGN0017397, FBGN0000504, FBGN0001085, FBGN0010909, FBGN0001987, FBGN0031885, FBGN0086361, FBGN0052296	87	297	7937	3.68606	0.261082	0.140397	0.521152
GOTERM_BP_FAT	GO:0009791~post-embryonic development	14	10.687	0.000732235	FBGN0032209, FBGN0001085, FBGN0000504, FBGN0086361, FBGN0052296, FBGN0004644, FBGN0260003, FBGN0003984, FBGN0000568, FBGN0017397, FBGN0010909, FBGN0001987, FBGN0031885, FBGN0005640	87	434	7937	2.9429	0.483898	0.197869	1.13578
GOTERM_BP_FAT	GO:0007560~imaginal disc morphogenesis	11	8.39695	0.000938694	FBGN0004644, FBGN0003984, FBGN0260003, FBGN0017397, FBGN0000504, FBGN0001085, FBGN0010909, FBGN0001987, FBGN0031885, FBGN0086361, FBGN0052296	87	284	7937	3.53355	0.571746	0.191043	1.45383
GOTERM_BP_FAT	GO:0048563~post-embryonic organ morphogenesis	11	8.39695	0.000938694	FBGN0004644, FBGN0003984, FBGN0260003, FBGN0017397, FBGN0000504, FBGN0001085, FBGN0010909, FBGN0001987, FBGN0031885, FBGN0086361, FBGN0052296	87	284	7937	3.53355	0.571746	0.191043	1.45383
GOTERM_BP_FAT	GO:0048707~instar larval or pupal morphogenesis	12	9.16031	0.00122675	FBGN0004644, FBGN0003984, FBGN0260003, FBGN0000568, FBGN0017397, FBGN0000504, FBGN0001085, FBGN0010909, FBGN0001987, FBGN0031885, FBGN0086361, FBGN0052296	87	347	7937	3.15492	0.669925	0.198834	1.89599
GOTERM_BP_FAT	GO:0009886~post-embryonic morphogenesis	12	9.16031	0.00140884	FBGN0004644, FBGN0003984, FBGN0260003, FBGN0000568, FBGN0017397, FBGN0000504, FBGN0001085, FBGN0010909, FBGN0001987, FBGN0031885, FBGN0086361, FBGN0052296	87	353	7937	3.1013	0.720033	0.191181	2.17453
GOTERM_BP_FAT	GO:0007444~imaginal disc development	13	9.92366	0.00151486	FBGN0000504, FBGN0001085, FBGN0243486, FBGN0086361, FBGN0052296, FBGN0004644, FBGN0260003, FBGN0003984, FBGN0017397, FBGN0010909, FBGN0001987, FBGN0031885, FBGN0003896	87	412	7937	2.87861	0.745628	0.17763	2.33637
GOTERM_BP_FAT	GO:0002165~instar larval or pupal development	13	9.92366	0.00171295	FBGN0000504, FBGN0001085, FBGN0086361, FBGN0052296, FBGN0004644, FBGN0260003, FBGN0003984, FBGN0000568, FBGN0017397, FBGN0010909, FBGN0001987, FBGN0031885, FBGN0005640	87	418	7937	2.83729	0.787353	0.158032	2.63808
GOTERM_BP_FAT	GO:0007476~imaginal disc-derived wing morphogenesis	8	6.10687	0.00917416	FBGN0004644, FBGN0003984, FBGN0260003, FBGN0017397, FBGN0001085, FBGN0001987, FBGN0086361, FBGN0052296	87	218	7937	3.34789	0.999757	0.370205	13.3873
GOTERM_BP_FAT	GO:0007472~wing disc morphogenesis	8	6.10687	0.00962081	FBGN0004644, FBGN0003984, FBGN0260003, FBGN0017397, FBGN0001085, FBGN0001987, FBGN0086361, FBGN0052296	87	220	7937	3.31745	0.999838	0.353694	13.9942
GOTERM_BP_FAT	GO:0035220~wing disc development	9	6.87023	0.0108707	FBGN0004644, FBGN0003984, FBGN0260003, FBGN0017397, FBGN0001085, FBGN0001987, FBGN0086361, FBGN0003896, FBGN0052296	87	281	7937	2.92195	0.999948	0.361502	15.6713
GOTERM_BP_FAT	GO:0035120~post-embryonic appendage morphogenesis	8	6.10687	0.0118305	FBGN0004644, FBGN0003984, FBGN0260003, FBGN0017397, FBGN0001085, FBGN0001987, FBGN0086361, FBGN0052296	87	229	7937	3.18707	0.999978	0.349404	16.9383
GOTERM_BP_FAT	GO:0035114~imaginal disc-derived appendage morphogenesis	8	6.10687	0.0146949	FBGN0004644, FBGN0003984, FBGN0260003, FBGN0017397, FBGN0001085, FBGN0001987, FBGN0086361, FBGN0052296	87	239	7937	3.05372	0.999998	0.369324	20.6145
GOTERM_BP_FAT	GO:0035107~appendage morphogenesis	8	6.10687	0.0156436	FBGN0004644, FBGN0003984, FBGN0260003, FBGN0017397, FBGN0001085, FBGN0001987, FBGN0086361, FBGN0052296	87	242	7937	3.01586	0.999999	0.368264	21.7982
GOTERM_BP_FAT	GO:0048737~imaginal disc-derived appendage development	8	6.10687	0.0159693	FBGN0004644, FBGN0003984, FBGN0260003, FBGN0017397, FBGN0001085, FBGN0001987, FBGN0086361, FBGN0052296	87	243	7937	3.00345	1	0.36509	22.2007
GOTERM_BP_FAT	GO:0048736~appendage development	8	6.10687	0.0169756	FBGN0004644, FBGN0003984, FBGN0260003, FBGN0017397, FBGN0001085, FBGN0001987, FBGN0086361, FBGN0052296	87	246	7937	2.96683	1	0.374061	23.4322
GOTERM_BP_FAT	GO:0009954~proximal/distal pattern formation	3	2.29008	0.0253343	FBGN0004644, FBGN0003984, FBGN0001987	87	23	7937	11.8996	1	0.409407	32.9786
GOTERM_BP_FAT	GO:0007474~imaginal disc-derived wing vein specification	3	2.29008	0.0466609	FBGN0004644, FBGN0003984, FBGN0260003	87	32	7937	8.5528	1	0.52477	52.5342
GOTERM_BP_FAT	GO:0008544~epidermis development	3	2.29008	0.0950808	FBGN0004644, FBGN0001085, FBGN0001987	87	48	7937	5.70187	1	0.680821	78.9445
GOTERM_BP_FAT	GO:0007398~ectoderm development	3	2.29008	0.167761	FBGN0004644, FBGN0001085, FBGN0001987	87	68	7937	4.02485	1	0.809524	94.294
Annotation Cluster 4	Enrichment Score: 2.0523282918679575
Category	Term	Count	%	PValue	Genes	List Total	Pop Hits	Pop Total	Fold Enrichment	Bonferroni	Benjamini	FDR
INTERPRO	IPR013032:EGF-like region, conserved site	7	5.34351	0.000944742	FBGN0003984, FBGN0024836, FBGN0259110, FBGN0259240, FBGN0037012, FBGN0052373, FBGN0015774	118	99	10196	6.10957	0.247611	0.247611	1.25575
SP_PIR_KEYWORDS	egf-like domain	5	3.81679	0.00144389	FBGN0003984, FBGN0024836, FBGN0259110, FBGN0259240, FBGN0052373	126	51	12980	10.0996	0.146955	0.0763955	1.61927
INTERPRO	IPR006210:EGF-like	5	3.81679	0.00843949	FBGN0003984, FBGN0024836, FBGN0259110, FBGN0259240, FBGN0052373	118	70	10196	6.17191	0.922002	0.572737	10.7129
SMART	SM00181:EGF	5	3.81679	0.0208838	FBGN0003984, FBGN0024836, FBGN0259110, FBGN0259240, FBGN0052373	74	70	4824	4.65637	0.856533	0.856533	20.5917
INTERPRO	IPR000742:EGF-like, type 3	4	3.05344	0.0262817	FBGN0003984, FBGN0024836, FBGN0259110, FBGN0259240	118	56	10196	6.17191	0.99967	0.865225	29.9584
INTERPRO	IPR006209:EGF	3	2.29008	0.0768077	FBGN0003984, FBGN0024836, FBGN0259240	118	40	10196	6.48051	1	0.950556	65.6471
Annotation Cluster 5	Enrichment Score: 1.777042434741371
Category	Term	Count	%	PValue	Genes	List Total	Pop Hits	Pop Total	Fold Enrichment	Bonferroni	Benjamini	FDR
GOTERM_BP_FAT	GO:0006928~cell motion	11	8.39695	0.00160999	FBGN0004644, FBGN0003984, FBGN0024836, FBGN0002781, FBGN0017397, FBGN0003165, FBGN0051641, FBGN0015774, FBGN0010415, FBGN0003896, FBGN0052296	87	305	7937	3.29026	0.766598	0.166294	2.48136
GOTERM_BP_FAT	GO:0008354~germ cell migration	4	3.05344	0.00788306	FBGN0004644, FBGN0002781, FBGN0003165, FBGN0051641	87	38	7937	9.60315	0.999212	0.360241	11.6105
GOTERM_BP_FAT	GO:0016477~cell migration	7	5.34351	0.0115736	FBGN0004644, FBGN0003984, FBGN0002781, FBGN0017397, FBGN0003165, FBGN0051641, FBGN0052296	87	175	7937	3.6492	0.999973	0.366844	16.6009
GOTERM_BP_FAT	GO:0048870~cell motility	7	5.34351	0.0156435	FBGN0004644, FBGN0003984, FBGN0002781, FBGN0017397, FBGN0003165, FBGN0051641, FBGN0052296	87	187	7937	3.41502	0.999999	0.37786	21.798
GOTERM_BP_FAT	GO:0051674~localization of cell	7	5.34351	0.0192845	FBGN0004644, FBGN0003984, FBGN0002781, FBGN0017397, FBGN0003165, FBGN0051641, FBGN0052296	87	196	7937	3.25821	1	0.378267	26.1891
UP_SEQ_FEATURE	mutagenesis site	6	4.58015	0.0420796	FBGN0004644, FBGN0002781, FBGN0017397, FBGN0000504, FBGN0003429, FBGN0003165	30	201	2975	2.9602	0.999838	0.825428	41.7343
GOTERM_BP_FAT	GO:0048610~reproductive cellular process	11	8.39695	0.0430657	FBGN0004644, FBGN0003984, FBGN0000256, FBGN0002781, FBGN0014141, FBGN0003475, FBGN0003165, FBGN0051641, FBGN0000114, FBGN0012037, FBGN0052296	87	500	7937	2.00706	1	0.521032	49.6648
GOTERM_BP_FAT	GO:0007498~mesoderm development	4	3.05344	0.075671	FBGN0004644, FBGN0053205, FBGN0017397, FBGN0052296	87	91	7937	4.0101	1	0.622185	70.6848
Annotation Cluster 6	Enrichment Score: 1.523777185128365
Category	Term	Count	%	PValue	Genes	List Total	Pop Hits	Pop Total	Fold Enrichment	Bonferroni	Benjamini	FDR
GOTERM_BP_FAT	GO:0042330~taxis	4	3.05344	0.011814	FBGN0004644, FBGN0052423, FBGN0003715, FBGN0015774	87	44	7937	8.29363	0.999978	0.360552	16.9167
GOTERM_BP_FAT	GO:0007610~behavior	11	8.39695	0.0171058	FBGN0004644, FBGN0052423, FBGN0003715, FBGN0014141, FBGN0000504, FBGN0003429, FBGN0003165, FBGN0010905, FBGN0002917, FBGN0015541, FBGN0015774	87	429	7937	2.33923	1	0.367605	23.5902
GOTERM_BP_FAT	GO:0007626~locomotory behavior	5	3.81679	0.132778	FBGN0004644, FBGN0052423, FBGN0003715, FBGN0002917, FBGN0015774	87	181	7937	2.52016	1	0.760536	89.156
Annotation Cluster 7	Enrichment Score: 1.4649594602877802
Category	Term	Count	%	PValue	Genes	List Total	Pop Hits	Pop Total	Fold Enrichment	Bonferroni	Benjamini	FDR
GOTERM_BP_FAT	GO:0045449~regulation of transcription	18	13.7405	0.00477761	FBGN0032209, FBGN0040918, FBGN0016694, FBGN0042650, FBGN0002781, FBGN0000504, FBGN0016660, FBGN0003165, FBGN0052296, FBGN0004644, FBGN0011589, FBGN0000568, FBGN0020412, FBGN0039683, FBGN0040765, FBGN0015903, FBGN0003896, FBGN0036124	87	799	7937	2.05524	0.98676	0.325064	7.19609
GOTERM_BP_FAT	GO:0051252~regulation of RNA metabolic process	16	12.2137	0.00573174	FBGN0040918, FBGN0016694, FBGN0000504, FBGN0016660, FBGN0003165, FBGN0000114, FBGN0052296, FBGN0004644, FBGN0011589, FBGN0000568, FBGN0039683, FBGN0017397, FBGN0020412, FBGN0040765, FBGN0015903, FBGN0003896	87	678	7937	2.15292	0.994432	0.329198	8.57388
GOTERM_MF_FAT	GO:0003700~transcription factor activity	11	8.39695	0.00718327	FBGN0032209, FBGN0040918, FBGN0016694, FBGN0000568, FBGN0042650, FBGN0039683, FBGN0000504, FBGN0040765, FBGN0016660, FBGN0036124, FBGN0003896	84	389	7918	2.6655	0.817567	0.572878	8.86286
GOTERM_BP_FAT	GO:0006355~regulation of transcription, DNA-dependent	14	10.687	0.0139776	FBGN0040918, FBGN0016694, FBGN0000504, FBGN0016660, FBGN0003165, FBGN0052296, FBGN0004644, FBGN0011589, FBGN0000568, FBGN0039683, FBGN0020412, FBGN0040765, FBGN0015903, FBGN0003896	87	612	7937	2.08696	0.999997	0.375479	19.7085
GOTERM_MF_FAT	GO:0030528~transcription regulator activity	14	10.687	0.024377	FBGN0032209, FBGN0040918, FBGN0016694, FBGN0042650, FBGN0002781, FBGN0000504, FBGN0016660, FBGN0052296, FBGN0000568, FBGN0039683, FBGN0040765, FBGN0015903, FBGN0003896, FBGN0036124	84	682	7918	1.935	0.997045	0.517142	27.2176
GOTERM_MF_FAT	GO:0003677~DNA binding	15	11.4504	0.0486562	FBGN0085385, FBGN0032209, FBGN0040918, FBGN0016694, FBGN0029896, FBGN0042650, FBGN0003715, FBGN0000504, FBGN0016660, FBGN0000568, FBGN0039683, FBGN0040765, FBGN0015903, FBGN0003896, FBGN0036124	84	830	7918	1.70353	0.999992	0.595664	47.3818
SP_PIR_KEYWORDS	dna-binding	7	5.34351	0.214006	FBGN0040918, FBGN0016694, FBGN0000568, FBGN0003715, FBGN0000504, FBGN0016660, FBGN0003896	126	417	12980	1.72928	1	0.77044	93.417
SP_PIR_KEYWORDS	nucleus	12	9.16031	0.215189	FBGN0004644, FBGN0040918, FBGN0016694, FBGN0000568, FBGN0002781, FBGN0020412, FBGN0017397, FBGN0003715, FBGN0015625, FBGN0000504, FBGN0016660, FBGN0003896	126	869	12980	1.42254	1	0.754108	93.5281
GOTERM_MF_FAT	GO:0043565~sequence-specific DNA binding	4	3.05344	0.43526	FBGN0040918, FBGN0016694, FBGN0000568, FBGN0003896	84	230	7918	1.63934	1	0.965651	99.9361
Annotation Cluster 8	Enrichment Score: 1.4482727913143962
Category	Term	Count	%	PValue	Genes	List Total	Pop Hits	Pop Total	Fold Enrichment	Bonferroni	Benjamini	FDR
GOTERM_BP_FAT	GO:0048609~reproductive process in a multicellular organism	16	12.2137	0.0190167	FBGN0000256, FBGN0002781, FBGN0000504, FBGN0014141, FBGN0003429, FBGN0003475, FBGN0003165, FBGN0051641, FBGN0000114, FBGN0052296, FBGN0004644, FBGN0003984, FBGN0000568, FBGN0020412, FBGN0010909, FBGN0012037	87	778	7937	1.87619	1	0.382204	25.8742
GOTERM_BP_FAT	GO:0032504~multicellular organism reproduction	16	12.2137	0.0190167	FBGN0000256, FBGN0002781, FBGN0000504, FBGN0014141, FBGN0003429, FBGN0003475, FBGN0003165, FBGN0051641, FBGN0000114, FBGN0052296, FBGN0004644, FBGN0003984, FBGN0000568, FBGN0020412, FBGN0010909, FBGN0012037	87	778	7937	1.87619	1	0.382204	25.8742
GOTERM_BP_FAT	GO:0007276~gamete generation	15	11.4504	0.0207531	FBGN0000256, FBGN0002781, FBGN0000504, FBGN0014141, FBGN0003475, FBGN0003165, FBGN0051641, FBGN0000114, FBGN0052296, FBGN0004644, FBGN0003984, FBGN0000568, FBGN0020412, FBGN0010909, FBGN0012037	87	715	7937	1.91391	1	0.377139	27.894
GOTERM_BP_FAT	GO:0019953~sexual reproduction	15	11.4504	0.0256676	FBGN0000256, FBGN0002781, FBGN0000504, FBGN0014141, FBGN0003475, FBGN0003165, FBGN0051641, FBGN0000114, FBGN0052296, FBGN0004644, FBGN0003984, FBGN0000568, FBGN0020412, FBGN0010909, FBGN0012037	87	735	7937	1.86183	1	0.406542	33.3351
GOTERM_BP_FAT	GO:0048477~oogenesis	12	9.16031	0.0303365	FBGN0004644, FBGN0003984, FBGN0000256, FBGN0000568, FBGN0002781, FBGN0020412, FBGN0014141, FBGN0003475, FBGN0003165, FBGN0010909, FBGN0000114, FBGN0052296	87	539	7937	2.03109	1	0.453783	38.1463
GOTERM_BP_FAT	GO:0007292~female gamete generation	12	9.16031	0.0329156	FBGN0004644, FBGN0003984, FBGN0000256, FBGN0000568, FBGN0002781, FBGN0020412, FBGN0014141, FBGN0003475, FBGN0003165, FBGN0010909, FBGN0000114, FBGN0052296	87	546	7937	2.00505	1	0.467219	40.6625
GOTERM_BP_FAT	GO:0048610~reproductive cellular process	11	8.39695	0.0430657	FBGN0004644, FBGN0003984, FBGN0000256, FBGN0002781, FBGN0014141, FBGN0003475, FBGN0003165, FBGN0051641, FBGN0000114, FBGN0012037, FBGN0052296	87	500	7937	2.00706	1	0.521032	49.6648
GOTERM_BP_FAT	GO:0003006~reproductive developmental process	11	8.39695	0.0460864	FBGN0004644, FBGN0003984, FBGN0000256, FBGN0039683, FBGN0014141, FBGN0000504, FBGN0003475, FBGN0003165, FBGN0000114, FBGN0012037, FBGN0052296	87	506	7937	1.98326	1	0.526434	52.0862
GOTERM_BP_FAT	GO:0030707~ovarian follicle cell development	6	4.58015	0.0700162	FBGN0004644, FBGN0003984, FBGN0000256, FBGN0014141, FBGN0003475, FBGN0052296	87	204	7937	2.68323	1	0.618608	67.7597
GOTERM_BP_FAT	GO:0007281~germ cell development	6	4.58015	0.123101	FBGN0004644, FBGN0000256, FBGN0003475, FBGN0003165, FBGN0000114, FBGN0012037	87	243	7937	2.25259	1	0.744226	87.1073
