# Supplementary material for: The genetic basis of natural variation in mushroom body size in Drosophila melanogaster
Source: Nat Commun. 2015 Dec 11;6:10115. doi: 10.1038/ncomms10115 (PMC4682101; doi:10.1038/ncomms10115)
Supplement: Supplementary Data 9 — Selected transcription factors [file ncomms10115-s9.xlsx]

## Sheet: S9
Supplementary Data 9: Selected transcription factors
Genes associated with morphometry of all four MB parameters
Gene	Gene ID	α lobe length	α lobe width	β lobe length	β lobe width
lola	CG12052	0.0009	0.0008	0.0078	0.0022
Genes associated with morphometry of three MB parameters
Gene	Gene ID	α lobe length	α lobe width	β lobe length	β lobe width
pdm3	CG14755	0.0026	0.0014		0.0011
pad	CG10309	0.0092	0.0004		0.0035
Kr	CG3340	0.0026		0.0341	0.0042
Trl	CG33261		0.0042	0.0279	0.0049
CG33557	CG33557		0.0081	0.0139	0.0043
da	CG5102		0.0056	0.0348	0.0083
Genes associated with morphometry of both β lobe parameters
Gene	Gene ID	β lobe length	β lobe width
p120	CG17484	0.0353	0.0437
rn	CG42277	0.0109	0.0205
tll	CG1378	0.0103	0.0106
dsx	CG11094	0.0361	0.0041
Genes associated with morphometry of both α lobe parameters
Gene	Gene ID	α lobe length	α lobe width
CG4854	CG4854	0.0032	0.0118
ovo	CG6824	0.0081	0.0071
Genes associated with morphometry of β lobe length
Gene	Gene ID	β lobe length
sens-2	CG31632	0.0075
jim	CG11352	0.0092
NFAT	CG11172	0.0103
dsf	CG9019	0.0105
salr	CG4881	0.0113
Genes associated with morphometry of β lobe width
Gene	Gene ID	β lobe width
hb	CG9786	0.0013
CG8765	CG8765	0.0016
btd	CG12653	0.0059
amos	CG10393	0.0073
Abd-B	CG11648	0.0084
Genes associated with morphometry of α lobe length
Gene	Gene ID	α lobe length
tgo	CG11987	0
sim	CG7771	0
sima	CG7951	0
trh	CG42865	0
CG7386	CG7386	0
Genes associated with morphometry of α lobe width
Gene	Gene ID	α lobe width
esg	CG3758	0.0009
zen	CG1046	0.0017
Antp	CG1028	0.004
bab1	CG9097	0.0046
l(1)sc	CG3839	0.0048
gsb	CG3388	0.0476
Genes associated with morphometry of α lobe length and β lobe width or β lobe length and α lobe width
Gene	Gene ID	α lobe length	α lobe width	β lobe length	β lobe width
crol	CG14938	0.0002			0.0021
l(3)neo38	CG6930	0.0004			0.0001
acj6	CG9151		0.0004	0.0107
ftz-f1	CG4059	0.0168			0.0029
Sp1	CG1343	0.0151			0.008
