# Supplementary material for: The genetic basis of natural variation in mushroom body size in Drosophila melanogaster
Source: Nat Commun. 2015 Dec 11;6:10115. doi: 10.1038/ncomms10115 (PMC4682101; doi:10.1038/ncomms10115)
Supplement: Supplementary Data 10 — used FlyLight, TRIP and VDRC lines [file ncomms10115-s10.xlsx]

## Sheet: S10
Supplementary Data 10: used FlyLight, TRIP and VDRC lines
Genes with variants associated with MB morphology traits
							TRIP collection		Vienna Drosophila Research Center
Gene ID	Gene	MB expression in Flyligth database	Flylight line ID	Bloomington ID	Insert validated	MB expression validated	TRIP ID	Bloomington stock nr	Transformant ID	Stock number
CG4501	bgm	x	GMR25A12	49107	x	x	JF03054	28639
CG42403	Ca-beta	x	GMR92F10	47203	x	x	HMS02664	43292
CG16778	lov	x	GMR39B05	47575	x	x	HMS01126	34651
		x	GMR40B03	45268	x	x
		x	GMR41H04	46240	x	x
		x	GMR42F07	50163	x	x
CG7918	mAChR-B	x	GMR72E05	39775	x	x			100217	KK100217
CG15504	dmrt99B	x	GMR41H02	45876	x	x	JF03416	31982
CG8127	Eip75B	x	GMR45A02	46525	x	x	HMS01530	35780
		x	GMR45A08	47934	x	x
		x	GMR45B06	49560	x	x
		x	GMR45C07	48159	x	x
		x	GMR45D02	49561	x	x
		x	GMR45G03	46261	x	x
		x	GMR46C07	46269	x	x
		x	GMR46F06	45329	x	x
CG1470	Gycbeta100B	x	GMR12E03	48507	x	x	JF03214	28786
		x	GMR12G12	48527	x	x
CG6604	H15	x	GMR81H10	45366	x	x			106875	KK106875
		x	GMR85A08	46791	x	x
		x	GMR85B03	46792	x	x
CG4637	hh	x	GMR27G12	49437	x	x	HMS00492	32489
CG10626	Lkr	x	GMR65C05	46554	x	x	JF01956	25936
		x	GMR65E05	46559	x	/
		x	GMR67B11	39405	x	x
CG42543	mp	x	GMR52E03	46533	x	x	JF02929	28299
CG32296	Mrtf	x	GMR59H07	46425	x	x	HMJ02106	42537
		x	GMR60C01	39240	x	x
CG16973	msn	x	GMR29C04	45181	x	x	HMJ02084	42518
		x	GMR29F11	48092	x	x
		x	GMR29G12	49503	x	x
CG4128	nAcRalpha30D	x	GMR20F04	48904	x	x	JF01853	25835
		x	GMR21E05	47491	x	x
CG10521	NetB	x	GMR20C08	49847	x	x	HMS01177	34698
CG3576	schlank	x	GMR34G05	49800	x	x	JF02502	29340
CG5518	sda	x	GMR94A06	47245	x	x	HMS01636	37494
		x	GMR94A07	40672	x	x
CG10076	spir	x	GMR50G11	38762	x	x	GL01503	43161
CG11895	stan	x	GMR32B11	47539	x	x	HMS01464	35050
		x	GMR32D01	45587	x	x
CG10619	tup	x	GMR76B04	39920	x	x			103585	KK103585
		x	GMR76B05	46959	x	x
		x	GMR76B07	46960	x	x
		x	GMR76A06	46954	x	x
CG9755	pum						GL01307	41875
Transcription factors predicted to bind to intergenic regions with variants associated with MB morphology traits
							TRIP collection		Vienna Drosophila Research Center
Gene ID	Gene	MB expression in Flyligth database	Flylight line ID	Bloomington ID	Insert validated	MB expression validated	TRIP ID	Bloomington stock nr	Transformant ID	Stock number
CG12052	lola	yes	GMR43A04	45296	x	mb	GLV21086	35721
		yes	GMR43C05	45302	x	mb
		yes	GMR44B09	50201	x	mb
		yes	GMR44C03	49389	x	mb
		yes	GMR46A04	45325	x	mb
CG14755	pdm3	yes	GMR10H09	48277	x	mb	HMS01468	35726
		yes	GMR11A11	48281	x	mb
		yes	GMR11F08	48467	x	mb
Pad	CG10309	no lines available	/				JF02235	31944
CG3340	Kr	yes	GMR80H09	40096	x	mb	HMS01106	34632
		yes	GMR87E08	46837	x	mb
Trl	CG33261	yes	GMR77G01	46989	x	mb	HMS02188	40940
		yes	GMR77F12	46988	x	mb
CG33557	CG33557	no lines available	/						23517	GD23517
CG5102	da	yes	GMR12B08	48489	x	mb	HMS01851	38382
p120	CG17484	no lines available	/						103063	KK103063
rn	CG42277	no lines available	/						21603	GD21603
tll	CG1378	no	/				HMS01316	34329
dsx	CG11094	no	GMR42D02	41250	x		GL01294	41864
CG4854	CG4854	no lines available	/				HMS02525	42833
ovo	CG6824	no lines available	/				HMS02462	42627
sens-2	CG31632	no lines available	/				HMS01394	34984
jim	CG11352	no lines available	/				HMS02498	42662
CG11172	NFAT	yes	GMR81G10	47105	x	mb			107032	KK107032
		yes	GMR81H02	47777	x	mb
CG9019	dsf	yes	GMR30C11	49530	x	mb	HMS02272	41707
CG4881	salr	yes	GMR84G09	46787	x	mb	JF03226	29549
hb	CG9786	no lines available	/				HMS01183	34704
CG8765	CG8765	no lines available	/				HMS00334	32343
btd	CG12653	no	/				GLV21076	35711
amos	CG10393	no lines available	/						100511	KK100511
CG11648	Abd-B	yes	GMR35B04	45228	x	mb	GLV21012	35647
		yes	GMR35B12	49822	x	mb
		yes	GMR35C08	49900	x	mb
tgo	CG11987	no lines available	/				GL01042	38928
sim	CG7771	no	/				HMS00491	32488
CG7951	sima	yes	GMR14G01	48655	x	mb	HMS00833	33895
		yes	GMR15A11	48674	x	mb
CG42865	trh	yes	GMR15F09	47867	x	mb	HMS00002	33612
CG7386	CG7386	no lines available	/						100364	KK100364
esg	CG3758	no lines available	/				HMS00025	34063
zen	CG1046	no lines available	/				HMS01109	34635
Antp	CG1028	no lines available	/				JF02754	27675
CG9097	bab1	yes	GMR82B11	40134	x	mb	GLV21072	35707
l(1)sc	CG3839	no lines available	/				JF02399	27058
CG3388	gsb	yes	GMR95D07	47283	x	mb	JF03279	29600
crol	CG14938	no lines available	/				HMS02202	41669
CG6930	l(3)neo38	yes	GMR74H12	46925	x	mb			107927	KK107927
		yes	GMR75A01	47745	x	mb
CG9151	acj6	yes	GMR67C12	39411	x	/	JF02497	29335
CG4059	ftz-f1	yes	GMR56F09	46332	x	mb	HMS00019	33625
		yes	GMR60A08	45354	x	mb
CG1343	Sp1	yes	GMR85C11	46796	x	mb	HMS01526	35777
		yes	GMR85C12	40425	x	mb
