# Supplementary material for: The genetic basis of natural variation in mushroom body size in Drosophila melanogaster
Source: Nat Commun. 2015 Dec 11;6:10115. doi: 10.1038/ncomms10115 (PMC4682101; doi:10.1038/ncomms10115)
Supplement: Supplementary Data 11 — Percentage of gross MB phenotypes observed upon RNAi mediated knock down of the investigated genes [file ncomms10115-s11.xlsx]

## Sheet: S11
Supplementary Data 11: Percentage of gross MB phenotypes observed upon RNAi mediated knock down of the investigated genes
Genotype	α lobe			β lobe
	thin	short	missing	thin	short	missing	fusion
abdB	5	15	0	0	0	0	0
msn	0	0	100	0	0	100	0
nfat	30	0	0	10	0	0	0
lola	20	0	70	30	15	45	0
trh	0	0	10	0	0	5	5
dsx	5	0	0	5	0	0	0
sda	0	0	5	20	15	10	0
zen	0	0	0	0	0	0	5
tup	30	0	0	10	0	0	0
sens2	0	0	0	0	0	0	5
da	5	0	0	0	0	0	0
l(1)sc	0	5	0	0	0	0	0
lkr	0	0	5	0	0	0	0
rn	20	0	0	0	0	0	0
ca beta	0	0	0	0	0	5	5
cg8861	0	0	0	0	0	0	0
esg	0	0	0	0	0	0	0
jim	0	5	0	0	0	0	0
ovo	0	0	0	0	0	0	0
kr	5	0	0	0	0	0	0
l(3)neo	45	0	0	35	0	0	0
cg33557	0	0	0	0	0	10	0
sima	0	5	0	0	0	0	0
pdm	0	10	30	0	0	20	0
lov	0	0	0	0	5	0	0
antp	15	0	0	0	0	0	0
cg7386	45	0	0	0	0	0	0
