# Supplementary material for: The genetic basis of natural variation in mushroom body size in Drosophila melanogaster
Source: Nat Commun. 2015 Dec 11;6:10115. doi: 10.1038/ncomms10115 (PMC4682101; doi:10.1038/ncomms10115)
Supplement: Supplementary Data 12 — Primers used for the verification of used FlyLight lines [file ncomms10115-s12.xlsx]

## Sheet: S12
Supplementary Data 12: Primers used for the verification of used FlyLight lines
Flyligth ID	Reverse primer
GMR39B05	CGAAAGCCAAACCCCAACTAGC
GMR59B11	GAAGCTAGGAACTGCAGCTGTG
GMR41H02	AATTCCGGCAGCCGAGCATTTG
GMR42D02	ACATACATTCTCTAAGGCCCTG
GMR45A08	AAGGAGAGAGATGGCGATAGCG
GMR45G03	AGAAGCACCCAGAATGCCATGG
GMR46C07	AGACAGGTGAAAGTAAGCGATG
GMR46F06	TAAGTGGCAGCCGCAATCTTTGTG
GMR12E03	TCGAGGCATCGGAACCCATTAG
GMR65C05	GATTGATGTCAACAGGAGGGAAG
GMR65E05	CCCACGTGATCAAAGTCTATTGG
GMR67B11	CACGACCTTAAAGTAGATGGGTGC
GMR59H07	GCACCTCAAGTGTACGCCTTAAG
GMR60C01	GTTGTCAACATGTTGCGACTGATTG
GMR29C04	GATTTCACGCTGCTTGCGCCATT
GMR29F11	GTTGCCTGCAGCAAATTATGCATG
GMR20F04	CAAGATGGGATGGGATACACTTATG
GMR94A07	CTTGTTCGGCGTTGCATGGAAATG
GMR50G11	TGTCGCTAATGACCAAACGCAGTG
GMR32D01	CATCAACAGGAAGTCCTGAATGAG
GMR76B04	CATTTAAATGCCAGTCCTCCCCTC
GMR76B07	TAACGATTTGTGCGCTGTGTTAGG
GMR76A06	TGTGTGTGAGTGTGTGGCACATG
GMR10H09	AGAAAGCACACACAAGTTTGCCG
GMR77G01	GAGCGTAGTTTCTCCGGCATTGTA
GMR77F12	TATTTGGATTGGCGGACGGACGA
GMR81G10	CTAGTTCTTATCACGGCATTCATAG
GMR84G09	GATTGTGGAGACAAATCGGCGTCA
GMR14G01	ATGCAACGTGCGCAGCAAGCAAATG
GMR15F09	GTTGATTAGTGTCGAGTGGCTGATG
GMR82B11	TGTGTTGCAGGTTGCCAGTGACAG
GMR75A01	CTCATGGTTACCTTTATCGGTAG
GMR67C12	AAGCAAAAACAACGGGGACAACAG
GMR56F09	TGCGTCTATGCTCACCTCAAAG
GMR85C11	AACGGGGATCTCCAGTTGAGTTTTG
GMR34G05	TGAAATGCCAAATTTCCACGCCTG
GMR85B03	AGCCAGCTGCGTGTACGTAATTAG
GMR11A11	CGACGCCAAATGCGCTTAG
GMR11F08	ATTTCTCCGAGTGCCCCCTT
GMR12B08	AGTTGCAGTTGTGAGCGACGTT
GMR12G12	GATATTTACTCGGCCCAGTTGAAA
GMR15A11	ATGAAAATGGGTTTCGGCATCGA
GMR21E05	GGTAAGCACACATATATATCGCAGG
GMR25A12	GGTAAGCACACATATATATCGCAGG
GMR30C11	CGTGGAAGAGAGTGAAAATTGCTT
GMR32B11	TGGAATTTTTAATTGTCCCGGA
GMR35B04	TCGTATGAGAGAGGAGGGTCGA
GMR35B12	CTCTCGCATCGATTTGCATACA
GMR35C08	CCGACAGTGCTTTTGGTAATATTG
GMR40B03	CTTAACGCTCCATGGGATCAAG
GMR41H04	CCGTCGACGTAACTAGTTTGTAGTG
GMR42F07	GGGGGTTACTGAAGAGAGTAAGAGA
GMR43A04	CCAGACCTCAAGTACAACCCCTTTA
GMR43C05	GCCTTGACCCAATTTGCACAG
GMR44B09	GCCTTGACCCAATTTGCACAG
GMR45A02	TGTCAATTCTGTTACAGCGTTGC
GMR45C07	ACTTTGTGCCAATAGCATTCGTG
GMR45D02	ACGATGGTACAGCTACCGACTAACC
GMR46A04	GAGCCCATATCACCATGTTTAACTT
GMR52E03	AGAAAGCTGCATTTTCATTTGCTT
GMR60A08	GCTTCCACATGTGTATAAAACCCAT
GMR72E05	ACGATGGTACAGCTACCGACTAACC
GMR74H12	CACTAATTTATTCTCCTTCCGGCTT
GMR76B05	TACGGTAGGTAGGTAGCCAGTGTGA
GMR80H09	CACCTGGCACAGGCTTAATCAT
GMR81H02	ATGGCTGTCTGACCAAGTGTCAA
GMR81H10	CGAAAAGCGGTGAAACACACC
GMR85A08	AACGATGCCACATGTGTGC
GMR85C12	ACAACGATTCTGTGGAAATGTCAAG
GMR87E08	CACTAATTTATTCTCCTTCCGGCTT
GMR92F10	CCTTCCAAATACAGAAACGATTCAG
GMR94A06	TACGGTAGGTAGGTAGCCAGTGTGA
GMR95D07	ATTGCAGCAGGACCAGATTATTGAT
vector-specific_F	ACAAGTTTGTACAAAAAAGCAGGCT
